# Supplementary material for: Estimation of Coast-Wide Population Trends of Marbled Murrelets in Canada Using a Bayesian Hierarchical Model
Source: PLoS One. 2015 Aug 10;10(8):e0134891. doi: 10.1371/journal.pone.0134891 (PMC4530943; doi:10.1371/journal.pone.0134891)
Supplement: S3 Table — (XLSX) [file pone.0134891.s003.xlsx]

## Sheet: mamu_dataset
Region.Name	Name.	Access.	Loc.	Lat	Lon	Year	Month	Day	DOY	StartHR	StartMIN	Survmin	Model.	Tilt	Radius	MamuIn	MamuOut	Mamuinpd
Central Mainland Coast	Ellerslie	Shore	Coastal	52.5133	-127.993	1998	7	10	191	3	17	120	FR-7111	25	0.75	334	85	334
Central Mainland Coast	Ellerslie	Shore	Coastal	52.5133	-127.993	1998	7	11	192	3	18	180	FR-7111	25	0.75	269	104	257
Central Mainland Coast	Ellerslie	Shore	Coastal	52.5154	-127.992	2006	6	25	176	3	8	222	FR-7112	25	0.75	617	307	552
Central Mainland Coast	Ellerslie	Shore	Coastal	52.5154	-127.992	2006	6	26	177	3	9	224	FR-7112	25	0.75	580	339	536
Central Mainland Coast	Ellerslie	Shore	Coastal	52.5154	-127.992	2006	7	8	189	3	20	220	FR-7112	25	0.75	703	306	655
Central Mainland Coast	Ellerslie	Shore	Coastal	52.5154	-127.992	2008	6	22	174	3	8	210	FR-8122	25	0.75	672	341	661
Central Mainland Coast	Ellerslie	Shore	Coastal	52.5154	-127.992	2008	7	7	189	3	20	144	FR-8122	25	0.75	702	167	618
Central Mainland Coast	Kakweikan	Shore	Coastal	50.8011	-126.013	1998	6	1	152	3	22	182	FR-7111	25	0.5	325	148	325
Central Mainland Coast	Kakweikan	Shore	Coastal	50.8011	-126.013	1998	6	2	153	3	22	180	FR-7111	25	0.75	141	118	141
Central Mainland Coast	Kakweikan	Shore	Coastal	50.7955	-126.014	2006	6	13	164	3	10	180	FR-7112	25	0.75	102	41	102
Central Mainland Coast	Kakweikan	Shore	Coastal	50.7955	-126.014	2006	6	19	170	3	10	190	FR-7112	25	0.75	401	172	390
Central Mainland Coast	Kakweikan	Shore	Coastal	50.7955	-126.014	2006	7	19	200	3	31	193	FR-7112	25	0.75	719	265	694
Central Mainland Coast	Kakweikan	Shore	Coastal	50.8009	-126.015	2008	6	11	163	3	10	241	FR-8122	25	0.75	548	191	482
Central Mainland Coast	Kakweikan	Shore	Coastal	50.8009	-126.015	2008	6	12	164	3	10	200	FR-8122	25	0.75	545	195	526
Central Mainland Coast	Kakweikan	Shore	Coastal	50.7955	-126.014	2008	7	13	195	3	25	188	FR-8122	25	0.75	900	574	889
Central Mainland Coast	Kilbella	Shore	Coastal	51.6923	-127.356	1998	6	20	171	3	10	175	FR-7111	25	0.5	388	83	367
Central Mainland Coast	Kilbella	Shore	Coastal	51.6923	-127.356	1998	6	21	172	3	5	185	FR-7111	25	0.75	522	186	464
Central Mainland Coast	Kilbella	Shore	Coastal	51.6953	-127.359	2006	7	1	182	3	11	255	FR-7112	25	0.75	760	463	709
Central Mainland Coast	Kilbella	Shore	Coastal	51.6953	-127.359	2006	7	2	183	3	14	237	FR-7112	25	0.75	556	579	541
Central Mainland Coast	Kilbella	Shore	Coastal	51.6953	-127.359	2006	7	16	197	3	26	241	FR-7112	25	0.75	451	444	446
Central Mainland Coast	Kilbella	Shore	Coastal	51.6953	-127.359	2008	6	29	181	3	10	218	FR-8122	25	0.75	384	486	381
Central Mainland Coast	Kilbella	Shore	Coastal	51.6953	-127.359	2008	6	30	182	3	8	202	FR-8122	25	0.75	402	398	399
Central Mainland Coast	Kilbella	Shore	Coastal	51.6953	-127.359	2008	7	10	192	3	18	225	FR-8122	25	0.75	963	608	906
Central Mainland Coast	Koeye	Shore	Coastal	51.7724	-127.878	1998	6	26	177	3	7	187	FR-7111	25	0.5	307	39	265
Central Mainland Coast	Koeye	Shore	Coastal	51.7724	-127.878	1998	6	27	178	3	6	183	FR-7111	25	0.5	77	23	66
Central Mainland Coast	Koeye	Shore	Coastal	51.7729	-127.877	2006	6	23	174	3	13	187	FR-7112	25	0.75	142	94	138
Central Mainland Coast	Koeye	Shore	Coastal	51.7729	-127.877	2006	6	24	175	3	13	187	FR-7112	25	0.75	247	95	232
Central Mainland Coast	Koeye	Shore	Coastal	51.7729	-127.877	2006	7	7	188	3	20	191	FR-7112	25	0.75	272	152	262
Central Mainland Coast	Koeye	Shore	Coastal	51.7729	-127.877	2008	6	18	170	3	12	200	FR-8122	25	0.75	236	112	206
Central Mainland Coast	Koeye	Shore	Coastal	51.7729	-127.877	2008	6	19	171	3	11	184	FR-8122	25	0.75	313	150	307
Central Mainland Coast	Kwalate	Shore	Coastal	50.7794	-125.683	1998	5	26	146	3	22	179	FR-7111	25	0.5	175	44	156
Central Mainland Coast	Kwalate	Shore	Coastal	50.7794	-125.683	1998	5	27	147	3	37	173	FR-7111	25	0.5	212	58	194
Central Mainland Coast	Kwalate	Shore	Coastal	50.7793	-125.683	2006	6	16	167	3	8	180	FR-7112	25	0.75	53	18	52
Central Mainland Coast	Kwalate	Shore	Coastal	50.7793	-125.683	2006	6	20	171	3	5	189	FR-7112	25	0.75	168	52	154
Central Mainland Coast	Kwalate	Shore	Coastal	50.7793	-125.683	2008	6	13	165	3	12	189	FR-8122	25	0.75	107	36	107
Central Mainland Coast	Kwalate	Shore	Coastal	50.7793	-125.683	2008	6	14	166	3	9	180	FR-8122	25	0.75	161	47	146
Central Mainland Coast	Kwalate	Shore	Coastal	50.7793	-125.683	2008	7	14	196	3	27	186	FR-8122	25	0.75	215	110	203
Central Mainland Coast	Kwatna	Shore	Coastal	52.1107	-127.4	1998	6	29	180	3	8	180	FR-7111	25	0.75	385	105	383
Central Mainland Coast	Kwatna	Shore	Coastal	52.1107	-127.4	1998	6	30	181	3	9	185	FR-7111	25	0.5	411	70	410
Central Mainland Coast	Kwatna	Shore	Coastal	52.1017	-127.394	2006	6	29	180	3	10	212	FR-7112	25	0.75	789	256	782
Central Mainland Coast	Kwatna	Shore	Coastal	52.1017	-127.394	2006	6	30	181	3	10	204	FR-7112	25	0.75	662	329	652
Central Mainland Coast	Kwatna	Shore	Coastal	52.1017	-127.394	2006	7	11	192	3	23	180	FR-7112	25	0.75	692	23	692
Central Mainland Coast	Kwatna	Shore	Coastal	52.1017	-127.394	2008	6	27	179	3	8	100	FR-8122	25	0.75	811	35	806
Central Mainland Coast	Kwatna	Shore	Coastal	52.1017	-127.394	2008	6	28	180	3	7	186	FR-8122	25	0.75	761	476	756
Central Mainland Coast	Kwatna	Shore	Coastal	52.1017	-127.394	2008	7	9	191	3	16	243	FR-8122	25	0.75	1194	894	1103
Central Mainland Coast	Nekite 2	Shore	Coastal	51.3806	-127.117	2006	7	5	186	3	17	248	FR-7112	25	0.75	445	100	380
Central Mainland Coast	Nekite 2	Shore	Coastal	51.3806	-127.117	2006	7	6	187	3	20	233	FR-7112	25	0.75	384	150	334
Central Mainland Coast	Nekite 2	Shore	Coastal	51.3806	-127.117	2006	7	17	198	3	53	237	FR-7112	25	0.75	374	144	356
Central Mainland Coast	Nekite 2	Shore	Coastal	51.3806	-127.117	2008	7	3	185	3	16	162	FR-8122	25	0.75	252	100	246
Central Mainland Coast	Nekite 2	Shore	Coastal	51.3806	-127.117	2008	7	4	186	3	18	172	FR-8122	25	0.75	211	137	204
Central Mainland Coast	Nekite 2	Shore	Coastal	51.3806	-127.117	2008	7	12	194	3	21	186	FR-8122	25	0.75	394	268	370
Central Mainland Coast	Skowquiltz	Shore	Coastal	52.5947	-127.167	1998	7	7	188	3	10	180	FR-7111	25	0.5	102	42	93
Central Mainland Coast	Skowquiltz	Shore	Coastal	52.5936	-127.166	2006	6	27	178	3	6	184	FR-7112	25	0.75	287	74	280
Central Mainland Coast	Skowquiltz	Shore	Coastal	52.5936	-127.166	2006	6	28	179	3	7	181	FR-7112	25	0.75	316	51	312
Central Mainland Coast	Skowquiltz	Shore	Coastal	52.5936	-127.166	2006	7	10	191	3	20	195	FR-7112	25	0.75	261	45	251
Central Mainland Coast	Skowquiltz	Shore	Coastal	52.5936	-127.166	2008	6	23	175	3	5	181	FR-8122	25	0.75	189	65	181
Central Mainland Coast	Wakeman	Shore	Coastal	51.0275	-126.509	1998	6	6	157	3	19	181	FR-7111	25	0.75	252	89	250
Central Mainland Coast	Wakeman	Shore	Coastal	51.0278	-126.51	2006	6	11	162	3	12	180	FR-7112	25	0.75	118	3	110
Central Mainland Coast	Wakeman	Shore	Coastal	51.0278	-126.51	2006	6	12	163	3	11	181	FR-7112	25	0.75	95	11	95
Central Mainland Coast	Wakeman	Shore	Coastal	51.0278	-126.51	2006	7	18	199	3	30	244	FR-7112	25	0.75	422	248	391
Central Mainland Coast	Wakeman	Shore	Coastal	51.0261	-126.511	2008	6	10	162	3	14	193	FR-8122	25	0.75	364	194	352
Central Mainland Coast	Wakeman	Shore	Coastal	50.8009	-126.015	2008	7	15	197	3	28	211	FR-8122	25	0.75	745	371	654
Central Mainland Coast	Wannock	Shore	Coastal	51.6824	-127.265	1998	6	18	169	3	10	182	FR-7111	25	0.75	244	52	162
Central Mainland Coast	Wannock	Shore	Coastal	51.6824	-127.265	1998	6	19	170	3	7	183	FR-7111	25	0.5	211	106	194
Central Mainland Coast	Wannock	Shore	Coastal	51.6671	-127.271	2006	7	3	184	3	15	195	FR-7112	25	0.75	428	699	414
Central Mainland Coast	Wannock	Shore	Coastal	51.6671	-127.271	2006	7	4	185	3	0	225	FR-7112	25	0.75	786	458	610
Central Mainland Coast	Wannock	Shore	Coastal	51.6671	-127.271	2006	7	15	196	3	19	188	FR-7112	25	0.75	552	237	531
Central Mainland Coast	Wannock	Shore	Coastal	51.6671	-127.271	2008	7	1	183	3	14	213	FR-8122	25	0.75	379	674	285
Central Mainland Coast	Wannock	Shore	Coastal	51.6671	-127.271	2008	7	2	184	3	12	190	FR-8122	25	0.75	280	583	263
Central Mainland Coast	Wannock	Shore	Coastal	51.6671	-127.271	2008	7	11	193	3	22	180	FR-8122	25	0.75	279	1091	279
East Vancouver Island	Comox Lake	Shore	Inland	49.5806	-125.186	2003	6	4	155	3	17	143	FR-8051	0	0.75	44	7	51
East Vancouver Island	Comox Lake	Shore	Inland	49.5806	-125.186	2003	6	6	157	3	16	180	FR-8051	0	0.75	21	1	22
East Vancouver Island	Comox Lake	Shore	Inland	49.5806	-125.186	2003	6	24	175	3	14	180	FR-8051	0	0.75	40	17	57
East Vancouver Island	Comox Lake	Shore	Inland	49.5806	-125.186	2003	6	25	176	3	15	180	FR-8051	0	0.75	27	9	34
East Vancouver Island	Comox Lake	Shore	Inland	49.5806	-125.186	2003	7	15	196	3	30	180	FR-8051	12.8	0.75	19	19	33
East Vancouver Island	Comox Lake	Shore	Inland	49.5806	-125.186	2003	7	16	197	3	31	180	FR-8051	12.8	0.75	52	4	57
East Vancouver Island	Comox Lake	Shore	Inland	49.5806	-125.186	2003	8	12	224	4	6	172	FR-8051	12.8	0.75	12	8	19
East Vancouver Island	Comox Lake	Shore	Inland	49.5806	-125.186	2004	6	1	153	3	18	165	FR-8051	12.8	0.75	113	52	158
East Vancouver Island	Comox Lake	Shore	Inland	49.5806	-125.186	2004	6	2	154	3	17	181	FR-8051	12.8	0.75	109	13	129
East Vancouver Island	Comox Lake	Shore	Inland	49.5806	-125.186	2004	6	30	182	3	18	40	FR-8051	12.8	0.75	180	40	204
East Vancouver Island	Comox Lake	Shore	Inland	49.5806	-125.186	2004	7	16	198	3	32	180	FR-8051	12.8	0.75	67	34	89
East Vancouver Island	Comox Lake	Shore	Inland	49.5806	-125.186	2004	8	10	223	4	4	180	FR-8051	12.8	0.75	15	13	33
East Vancouver Island	Comox Lake	Shore	Inland	49.5806	-125.186	2004	8	14	227	4	8	0	FR-8051	12.8	0.75	9	39	50
East Vancouver Island	Comox Lake	Shore	Inland	49.5806	-125.186	2005	6	2	153	3	17	180	FR-8051	12.8	0.75	438	17	432
East Vancouver Island	Comox Lake	Shore	Inland	49.5807	-125.187	2005	6	3	154	3	17	180	FR-8051	12.8	0.75	363	123	355
East Vancouver Island	Comox Lake	Shore	Inland	49.5807	-125.187	2005	7	12	193	3	30	177	FR-8051	12.8	0.75	34	19	32
East Vancouver Island	Comox Lake	Shore	Inland	49.5807	-125.187	2005	7	13	194	3	28	180	FR-8051	12.8	0.75	118	72	103
East Vancouver Island	Comox Lake	Shore	Inland	49.5806	-125.186	2005	7	14	195	3	27	182	FR-8051	12.8	0.75	76	19	74
East Vancouver Island	Comox Lake	Shore	Inland	49.5806	-125.186	2005	7	25	206	3	42	180	FR-8051	12.8	0.75	21	11	18
East Vancouver Island	Comox Lake	Shore	Inland	49.5807	-125.187	2006	5	31	151	3	18	178	FR-8051	12.8	0.75	27	9	26
East Vancouver Island	Comox Lake	Shore	Inland	49.5807	-125.187	2006	6	21	172	3	9	182	FR-8051	12.8	0.75	56	19	56
East Vancouver Island	Comox Lake	Shore	Inland	49.5807	-125.187	2006	6	22	173	3	15	180	FR-8051	12.8	0.75	28	19	23
East Vancouver Island	Comox Lake	Shore	Inland	49.5807	-125.187	2006	7	6	187	3	18	180	FR-8051	12.8	0.75	167	24	165
East Vancouver Island	Comox Lake	Shore	Inland	49.5807	-125.187	2006	7	27	208	4	7	120	FR-8051	12.8	0.75	27	4	25
East Vancouver Island	Comox Lake	Shore	Inland	49.5807	-125.187	2007	5	29	149	3	18	180	FR-8051	12.8	0.75	10	7	10
East Vancouver Island	Comox Lake	Shore	Inland	49.5807	-125.187	2007	6	20	171	3	10	180	FR-8051	12.8	0.75	16	1	16
East Vancouver Island	Comox Lake	Shore	Inland	49.5807	-125.187	2007	7	10	191	3	22	180	FR-8051	12.8	0.75	14	4	14
East Vancouver Island	Comox Lake	Shore	Inland	49.5807	-125.187	2007	7	11	192	3	23	180	FR-8051	12.8	0.75	8	3	8
East Vancouver Island	Comox Lake	Shore	Inland	49.5807	-125.187	2007	7	25	206	3	39	180	FR-8051	12.8	0.75	4	0	4
East Vancouver Island	Comox Lake	Shore	Inland	49.5807	-125.187	2008	5	29	150	3	18	180	FR-8051	12.8	0.75	33	10	33
East Vancouver Island	Comox Lake	Shore	Inland	49.5807	-125.187	2008	6	20	172	3	10	180	FR-8051	12.8	0.75	43	6	41
East Vancouver Island	Comox Lake	Shore	Inland	49.5807	-125.187	2008	7	8	190	3	20	181	FR-8051	12.8	0.75	17	0	17
East Vancouver Island	Comox Lake	Shore	Inland	49.5807	-125.187	2008	7	18	200	3	31	179	FR-8051	12.8	0.75	48	3	48
East Vancouver Island	Comox Lake	Shore	Inland	49.5807	-125.187	2008	8	1	214	3	56	175	FR-8051	12.8	0.75	17	0	17
East Vancouver Island	Comox Lake	Shore	Inland	49.5807	-125.187	2010	6	17	168	3	10	195	FR-8051	12.8	0.75	112	71	110
East Vancouver Island	Comox Lake	Shore	Inland	49.5807	-125.187	2010	6	30	181	3	15	180	FR-8051	12.8	0.75	8	5	7
East Vancouver Island	Comox Lake	Shore	Inland	49.5807	-125.187	2010	7	13	194	3	24	180	FR-8051	12.8	0.75	88	21	88
East Vancouver Island	Comox Lake	Shore	Inland	49.5807	-125.187	2010	7	30	211	3	44	181	FR-8051	12.8	0.75	22	10	20
East Vancouver Island	Comox Lake	Shore	Inland	49.5807	-125.187	2011	6	8	159	3	14	180	FR-8051	12.8	0.75	25	9	22
East Vancouver Island	Comox Lake	Shore	Inland	49.5807	-125.187	2011	6	30	181	3	17	180	FR-8051	12.8	0.75	2	14	2
East Vancouver Island	Comox Lake	Shore	Inland	49.5807	-125.187	2011	7	7	188	3	22	180	FR-8051	12.8	0.75	62	3	61
East Vancouver Island	Comox Lake	Shore	Inland	49.5807	-125.187	2011	7	25	206	3	42	180	FR-8051	12.8	0.75	34	2	33
East Vancouver Island	Comox Lake	Shore	Inland	49.5807	-125.187	2012	6	8	160	3	14	173	FR-8051	12.8	0.75	30	1	30
East Vancouver Island	Comox Lake	Shore	Inland	49.5807	-125.187	2012	7	7	189	3	22	180	FR-8051	12.8	0.75	83	3	82
East Vancouver Island	Comox Lake	Shore	Inland	49.5807	-125.187	2012	7	13	195	3	27	181	FR-8051	12.8	0.75	91	6	91
East Vancouver Island	Comox Lake	Shore	Inland	49.5807	-125.187	2012	7	25	207	3	42	180	FR-8051	12.8	0.75	43	7	41
East Vancouver Island	Comox Lake	Shore	Inland	49.5807	-125.187	2013	6	7	158	3	13	181	FR-8051	12.8	0.75	17	5	17
East Vancouver Island	Comox Lake	Shore	Inland	49.5807	-125.187	2013	7	7	188	3	21	180	FR-8051	12.8	0.75	41	3	41
East Vancouver Island	Comox Lake	Shore	Inland	49.5807	-125.187	2013	7	24	205	3	40	180	FR-8051	12.8	0.75	10	0	10
East Vancouver Island	Lake Cowichan	Shore	Inland	48.8756	-124.24	2003	5	21	141	3	28	101	FR-8051	0	0.75	7	8	7
East Vancouver Island	Lake Cowichan	Shore	Inland	48.8756	-124.24	2003	5	22	142	3	26	182	FR-8051	0	0.75	7	0	7
East Vancouver Island	Lake Cowichan	Shore	Inland	48.9198	-124.369	2003	5	23	143	3	26	180	FR-8051	0	0.75	7	13	14
East Vancouver Island	Lake Cowichan	Shore	Inland	48.8756	-124.24	2003	6	10	161	3	14	180	FR-8051	0	0.75	7	3	8
East Vancouver Island	Lake Cowichan	Shore	Inland	48.8756	-124.24	2003	6	19	170	3	13	180	FR-8051	0	0.75	6	4	8
East Vancouver Island	Lake Cowichan	Shore	Inland	48.9198	-124.369	2003	6	20	171	3	13	180	FR-8051	0	0.75	15	6	25
East Vancouver Island	Lake Cowichan	Shore	Inland	48.8756	-124.24	2003	6	23	174	3	14	180	FR-8051	0	0.75	21	0	21
East Vancouver Island	Lake Cowichan	Shore	Inland	48.8756	-124.24	2003	7	8	189	3	23	197	FR-8051	12.8	0.75	5	0	5
East Vancouver Island	Lake Cowichan	Shore	Inland	48.9198	-124.369	2003	7	10	191	3	25	83	FR-8051	12.8	0.75	99	51	88
East Vancouver Island	Lake Cowichan	Shore	Inland	48.9198	-124.369	2004	5	28	149	3	21	180	FR-8051	12.8	0.75	45	19	62
East Vancouver Island	Lake Cowichan	Shore	Inland	48.9198	-124.369	2004	6	24	176	3	15	100	FR-8051	12.8	0.75	46	45	59
East Vancouver Island	Lake Cowichan	Shore	Inland	48.9198	-124.369	2004	7	22	204	3	39	180	FR-8051	12.8	0.75	16	2	33
East Vancouver Island	Lake Cowichan	Shore	Inland	48.8756	-124.24	2005	5	25	145	3	24	194	FR-8051	12.8	0.75	29	14	26
East Vancouver Island	Lake Cowichan	Shore	Inland	48.8756	-124.24	2005	5	28	148	3	27	178	FR-8051	12.8	0.75	18	63	17
East Vancouver Island	Lake Cowichan	Shore	Inland	48.8756	-124.24	2005	6	7	158	3	12	180	FR-8051	12.8	0.75	21	4	21
East Vancouver Island	Lake Cowichan	Shore	Inland	48.9196	-124.369	2005	6	28	179	3	15	181	FR-8051	12.8	0.75	44	13	10
East Vancouver Island	Lake Cowichan	Shore	Inland	48.9196	-124.369	2005	6	30	181	3	17	180	FR-8051	12.8	0.75	48	36	48
East Vancouver Island	Lake Cowichan	Shore	Inland	48.8756	-124.24	2005	7	4	185	3	25	180	FR-8051	12.8	0.75	11	29	11
East Vancouver Island	Lake Cowichan	Shore	Inland	48.8756	-124.24	2005	7	5	186	3	21	141	FR-8051	12.8	0.75	32	29	31
East Vancouver Island	Lake Cowichan	Shore	Inland	48.9196	-124.369	2006	5	24	144	3	24	180	FR-8051	12.8	0.75	10	9	9
East Vancouver Island	Lake Cowichan	Shore	Inland	48.9196	-124.369	2006	6	7	158	3	18	180	FR-8051	12.8	0.75	52	17	41
East Vancouver Island	Lake Cowichan	Shore	Inland	48.9196	-124.369	2006	6	8	159	3	9	183	FR-8051	12.8	0.75	23	13	22
East Vancouver Island	Lake Cowichan	Shore	Inland	48.9196	-124.369	2006	7	5	186	3	18	154	FR-8051	12.8	0.75	73	15	73
East Vancouver Island	Lake Cowichan	Shore	Inland	48.9196	-124.369	2006	7	28	209	3	40	172	FR-8051	12.8	0.75	12	3	12
East Vancouver Island	Lake Cowichan	Shore	Inland	48.9196	-124.369	2007	5	22	142	3	12	182	FR-8051	12.8	0.75	27	3	27
East Vancouver Island	Lake Cowichan	Shore	Inland	48.9196	-124.369	2007	6	4	155	3	6	177	FR-8051	12.8	0.75	8	21	8
East Vancouver Island	Lake Cowichan	Shore	Inland	48.9196	-124.369	2007	6	25	176	3	9	183	FR-8051	12.8	0.75	9	1	8
East Vancouver Island	Lake Cowichan	Shore	Inland	48.9196	-124.369	2007	6	27	178	3	12	180	FR-8051	12.8	0.75	16	6	15
East Vancouver Island	Lake Cowichan	Shore	Inland	48.9196	-124.369	2007	7	19	200	3	31	180	FR-8051	12.8	0.75	8	2	8
East Vancouver Island	Lake Cowichan	Shore	Inland	48.9198	-124.369	2008	5	24	145	3	25	180	FR-8051	12.8	0.75	5	2	5
East Vancouver Island	Lake Cowichan	Shore	Inland	48.9198	-124.369	2008	6	14	166	2	58	155	FR-8051	12.8	0.75	27	2	26
East Vancouver Island	Lake Cowichan	Shore	Inland	48.9198	-124.369	2008	6	24	176	3	15	177	FR-8051	12.8	0.75	13	6	13
East Vancouver Island	Lake Cowichan	Shore	Inland	48.9198	-124.369	2008	7	7	189	3	20	180	FR-8051	12.8	0.75	4	0	4
East Vancouver Island	Lake Cowichan	Shore	Inland	48.9198	-124.369	2008	7	22	204	3	36	180	FR-8051	12.8	0.75	2	5	2
East Vancouver Island	Lake Cowichan	Shore	Inland	48.9196	-124.369	2010	6	5	156	3	13	181	FR-8051	12.8	0.75	26	5	26
East Vancouver Island	Lake Cowichan	Shore	Inland	48.9196	-124.369	2010	6	22	173	3	11	183	FR-8051	12.8	0.75	26	6	26
East Vancouver Island	Lake Cowichan	Shore	Inland	48.9196	-124.369	2010	7	8	189	3	19	180	FR-8051	12.8	0.75	20	10	16
East Vancouver Island	Lake Cowichan	Shore	Inland	48.9196	-124.369	2010	7	20	201	3	33	180	FR-8051	12.8	0.75	20	7	18
East Vancouver Island	Lake Cowichan	Shore	Inland	48.9196	-124.369	2011	6	4	155	3	16	180	FR-8051	12.8	0.75	19	6	19
East Vancouver Island	Lake Cowichan	Shore	Inland	48.9196	-124.369	2011	6	25	176	3	13	180	FR-8051	12.8	0.75	9	3	9
East Vancouver Island	Lake Cowichan	Shore	Inland	48.9196	-124.369	2011	7	8	189	3	20	180	FR-8051	12.8	0.75	10	15	4
East Vancouver Island	Lake Cowichan	Shore	Inland	48.9196	-124.369	2012	6	4	156	3	14	180	FR-8051	12.8	0.75	4	3	4
East Vancouver Island	Lake Cowichan	Shore	Inland	48.9196	-124.369	2012	6	24	176	3	13	180	FR-8051	12.8	0.75	10	3	10
East Vancouver Island	Lake Cowichan	Shore	Inland	48.9196	-124.369	2012	7	9	191	3	22	180	FR-8051	12.8	0.75	12	4	11
East Vancouver Island	Lake Cowichan	Shore	Inland	48.9196	-124.369	2013	6	10	161	3	13	180	FR-8051	12.8	0.75	18	2	17
East Vancouver Island	Lake Cowichan	Shore	Inland	48.9196	-124.369	2013	6	23	174	3	14	180	FR-8051	12.8	0.75	12	1	12
East Vancouver Island	Lake Cowichan	Shore	Inland	48.9196	-124.369	2013	7	10	191	3	24	180	FR-8051	12.8	0.75	4	2	3
East Vancouver Island	Nanaimo Lakes	Shore	Inland	49.0961	-124.176	2003	6	11	162	3	14	113	FR-8051	0	0.75	1	3	3
East Vancouver Island	Nanaimo Lakes	Shore	Inland	49.8818	-125.681	2003	7	22	203	3	38	120	FR-8051	12.8	0.75	25	0	25
East Vancouver Island	Nanaimo Lakes	Shore	Inland	49.0961	-124.176	2004	6	23	175	3	14	30	FR-8051	12.8	0.75	12	3	12
East Vancouver Island	Nanaimo Lakes	Shore	Inland	49.0961	-124.176	2004	7	21	203	3	37	180	FR-8051	12.8	0.75	14	5	21
East Vancouver Island	Nanaimo Lakes	Shore	Inland	49.0961	-124.176	2005	5	27	147	3	22	180	FR-8051	12.8	0.75	12	14	9
East Vancouver Island	Nanaimo Lakes	Shore	Inland	49.0765	-124.404	2005	6	23	174	3	14	180	FR-8051	12.8	0.75	9	13	9
East Vancouver Island	Nanaimo Lakes	Shore	Inland	49.0765	-124.404	2005	7	19	200	3	29	186	FR-8051	12.8	0.75	34	30	34
East Vancouver Island	Nanaimo Lakes	Shore	Inland	49.0765	-124.404	2005	7	20	201	3	36	180	FR-8051	12.8	0.75	26	19	23
East Vancouver Island	Nanaimo Lakes	Shore	Inland	49.0961	-124.176	2005	7	22	203	3	36	180	FR-8051	12.8	0.75	21	18	18
East Vancouver Island	Nanaimo Lakes	Shore	Inland	49.0961	-124.176	2005	8	3	215	4	2	172	FR-8051	12.8	0.75	2	6	2
East Vancouver Island	Nanaimo Lakes	Shore	Inland	49.0765	-124.404	2006	5	25	145	3	45	170	FR-8051	12.8	0.75	5	4	4
East Vancouver Island	Nanaimo Lakes	Shore	Inland	49.0765	-124.404	2006	6	13	164	3	10	180	FR-8051	12.8	0.75	19	36	13
East Vancouver Island	Nanaimo Lakes	Shore	Inland	49.0765	-124.404	2006	6	14	165	3	10	180	FR-8051	12.8	0.75	23	45	21
East Vancouver Island	Nanaimo Lakes	Shore	Inland	49.0961	-124.176	2006	7	12	193	3	21	178	FR-8051	12.8	0.75	95	107	94
East Vancouver Island	Nanaimo Lakes	Shore	Inland	49.0765	-124.404	2006	8	3	215	4	18	153	FR-8051	12.8	0.75	10	12	10
East Vancouver Island	Nanaimo Lakes	Shore	Inland	49.0765	-124.404	2007	5	24	144	3	22	169	FR-8051	12.8	0.75	7	3	6
East Vancouver Island	Nanaimo Lakes	Shore	Inland	49.0765	-124.404	2007	6	19	170	3	10	169	FR-8051	12.8	0.75	9	2	9
East Vancouver Island	Nanaimo Lakes	Shore	Inland	49.0765	-124.404	2007	6	29	180	3	14	169	FR-8051	12.8	0.75	1	0	1
East Vancouver Island	Nanaimo Lakes	Shore	Inland	49.0765	-124.404	2007	7	3	184	3	16	180	FR-8051	12.8	0.75	5	4	5
East Vancouver Island	Nanaimo Lakes	Shore	Inland	49.0765	-124.404	2007	7	20	201	3	32	169	FR-8051	12.8	0.75	6	2	6
East Vancouver Island	Nanaimo Lakes	Shore	Inland	49.0765	-124.404	2008	6	11	163	3	10	180	FR-8051	12.8	0.75	3	5	2
East Vancouver Island	Nanaimo Lakes	Shore	Inland	49.0765	-124.404	2008	6	25	177	3	12	180	FR-8051	12.8	0.75	2	4	2
East Vancouver Island	Nanaimo Lakes	Shore	Inland	49.0765	-124.404	2008	7	10	192	3	22	180	FR-8051	12.8	0.75	1	0	1
East Vancouver Island	Nanaimo Lakes	Shore	Inland	49.0765	-124.404	2008	7	23	205	3	52	165	FR-8051	12.8	0.75	1	1	1
East Vancouver Island	Nanaimo Lakes	Shore	Inland	49.0768	-124.405	2010	6	8	159	3	12	180	FR-8051	12.8	0.75	16	6	15
East Vancouver Island	Nanaimo Lakes	Shore	Inland	49.0768	-124.405	2010	6	25	176	3	10	181	FR-8051	12.8	0.75	7	4	5
East Vancouver Island	Nanaimo Lakes	Shore	Inland	49.0768	-124.405	2010	7	7	188	3	19	176	FR-8051	12.8	0.75	5	3	4
East Vancouver Island	Nanaimo Lakes	Shore	Inland	49.0768	-124.405	2010	7	21	202	3	34	180	FR-8051	12.8	0.75	14	4	12
East Vancouver Island	Nanaimo Lakes	Shore	Inland	49.0768	-124.405	2011	6	9	160	3	11	134	FR-8051	12.8	0.75	1	0	1
East Vancouver Island	Nanaimo Lakes	Shore	Inland	49.0768	-124.405	2011	6	29	180	3	14	180	FR-8051	12.8	0.75	11	0	11
East Vancouver Island	Nanaimo Lakes	Shore	Inland	49.0768	-124.405	2011	7	10	191	3	22	180	FR-8051	12.8	0.75	5	1	5
East Vancouver Island	Nanaimo Lakes	Shore	Inland	49.0768	-124.405	2011	7	19	200	3	31	180	FR-8051	12.8	0.75	1	0	1
East Vancouver Island	Nanaimo Lakes	Shore	Inland	49.0768	-124.405	2012	6	6	158	3	13	180	FR-8051	12.8	0.75	0	1	0
East Vancouver Island	Nanaimo Lakes	Shore	Inland	49.0768	-124.405	2012	6	21	173	3	12	180	FR-8051	12.8	0.75	3	0	3
East Vancouver Island	Nanaimo Lakes	Shore	Inland	49.0768	-124.405	2012	7	11	193	3	24	180	FR-8051	12.8	0.75	1	2	1
East Vancouver Island	Nanaimo Lakes	Shore	Inland	49.0768	-124.405	2013	6	13	164	3	10	180	FR-8051	12.8	0.75	4	2	4
East Vancouver Island	Nanaimo Lakes	Shore	Inland	49.0768	-124.405	2013	6	21	172	3	11	180	FR-8051	12.8	0.75	3	3	3
East Vancouver Island	Nanaimo Lakes	Shore	Inland	49.0768	-124.405	2013	7	12	193	3	24	180	FR-8051	12.8	0.75	1	0	1
East Vancouver Island	Sooke Lake	Shore	Inland	48.5586	-123.703	2004	6	10	162	3	13	181	FR-8051	12.8	0.75	5	4	11
East Vancouver Island	Sooke Lake	Shore	Inland	48.5586	-123.703	2004	7	2	184	3	19	131	FR-8051	12.8	0.75	15	20	47
East Vancouver Island	Sooke Lake	Shore	Inland	48.5586	-123.703	2004	7	30	212	3	44	185	FR-8051	12.8	0.75	25	5	30
East Vancouver Island	Sooke Lake	Shore	Inland	48.5586	-123.703	2005	5	26	146	3	25	179	FR-8051	12.8	0.75	24	26	22
East Vancouver Island	Sooke Lake	Shore	Inland	48.5586	-123.703	2005	6	24	175	3	15	180	FR-8051	12.8	0.75	72	5	68
East Vancouver Island	Sooke Lake	Shore	Inland	48.5586	-123.703	2005	7	6	187	3	22	180	FR-8051	12.8	0.75	3	4	2
East Vancouver Island	Sooke Lake	Shore	Inland	48.5586	-123.703	2005	7	7	188	3	23	180	FR-8051	12.8	0.75	13	5	13
East Vancouver Island	Sooke Lake	Shore	Inland	48.5586	-123.703	2006	5	30	150	3	17	180	FR-8051	12.8	0.75	6	2	3
East Vancouver Island	Sooke Lake	Shore	Inland	48.5586	-123.703	2006	6	16	167	3	10	180	FR-8051	12.8	0.75	17	22	14
East Vancouver Island	Sooke Lake	Shore	Inland	48.5586	-123.703	2006	7	14	195	3	23	145	FR-8051	12.8	0.75	37	36	35
East Vancouver Island	Sooke Lake	Shore	Inland	48.5586	-123.703	2007	5	23	143	3	10	193	FR-8051	12.8	0.75	0	0	0
East Vancouver Island	Sooke Lake	Shore	Inland	48.5586	-123.703	2007	6	11	162	3	11	162	FR-8051	12.8	0.75	7	4	7
East Vancouver Island	Sooke Lake	Shore	Inland	48.5586	-123.703	2007	7	5	186	3	18	169	FR-8051	12.8	0.75	4	2	4
East Vancouver Island	Sooke Lake	Shore	Inland	48.5586	-123.703	2007	7	9	190	3	21	169	FR-8051	12.8	0.75	8	1	6
East Vancouver Island	Sooke Lake	Shore	Inland	48.5586	-123.703	2008	5	26	147	3	20	180	FR-8051	12.8	0.75	5	7	5
East Vancouver Island	Sooke Lake	Shore	Inland	48.5586	-123.703	2008	6	13	165	3	10	180	FR-8051	12.8	0.75	2	3	1
East Vancouver Island	Sooke Lake	Shore	Inland	48.5586	-123.703	2008	7	3	185	3	8	182	FR-8051	12.8	0.75	2	0	2
East Vancouver Island	Sooke Lake	Shore	Inland	48.5586	-123.703	2008	7	11	193	3	24	178	FR-8051	12.8	0.75	1	4	1
East Vancouver Island	Sooke Lake	Shore	Inland	48.5586	-123.703	2010	6	7	158	3	10	180	FR-8051	12.8	0.75	20	5	19
East Vancouver Island	Sooke Lake	Shore	Inland	48.5586	-123.703	2010	6	21	172	3	11	184	FR-8051	12.8	0.75	18	4	17
East Vancouver Island	Sooke Lake	Shore	Inland	48.5586	-123.703	2010	7	9	190	3	20	180	FR-8051	12.8	0.75	5	16	4
East Vancouver Island	Sooke Lake	Shore	Inland	48.5586	-123.703	2010	7	19	200	3	28	184	FR-8051	12.8	0.75	14	8	8
East Vancouver Island	Sooke Lake	Shore	Inland	48.5586	-123.703	2011	6	5	156	3	14	180	FR-8051	12.8	0.75	15	10	13
East Vancouver Island	Sooke Lake	Shore	Inland	48.5586	-123.703	2011	6	24	175	3	14	180	FR-8051	12.8	0.75	6	5	6
East Vancouver Island	Sooke Lake	Shore	Inland	48.5586	-123.703	2011	7	9	190	3	21	181	FR-8051	12.8	0.75	13	7	13
East Vancouver Island	Sooke Lake	Shore	Inland	48.5586	-123.703	2011	7	18	199	3	31	180	FR-8051	12.8	0.75	5	4	3
East Vancouver Island	Sooke Lake	Shore	Inland	48.5586	-123.703	2012	6	5	157	3	8	186	FR-8051	12.8	0.75	0	1	0
East Vancouver Island	Sooke Lake	Shore	Inland	48.5586	-123.703	2012	6	25	177	3	8	185	FR-8051	12.8	0.75	11	4	9
East Vancouver Island	Sooke Lake	Shore	Inland	48.5586	-123.703	2012	7	10	192	3	18	186	FR-8051	12.8	0.75	10	2	9
East Vancouver Island	Sooke Lake	Shore	Inland	48.5586	-123.703	2013	6	11	162	3	12	191	FR-8051	12.8	0.75	5	2	4
East Vancouver Island	Sooke Lake	Shore	Inland	48.5586	-123.703	2013	6	27	178	3	14	41	FR-8051	12.8	0.75	0	0	0
East Vancouver Island	Sooke Lake	Shore	Inland	48.5586	-123.703	2013	6	30	181	3	16	180	FR-8051	12.8	0.75	5	0	4
East Vancouver Island	Sooke Lake	Shore	Inland	48.5586	-123.703	2013	7	11	192	3	22	183	FR-8051	12.8	0.75	2	0	2
East Vancouver Island	Upper Campbell	Shore	Inland	49.8818	-125.681	2003	5	29	149	3	21	180	FR-8051	0	0.75	1	4	2
East Vancouver Island	Upper Campbell	Shore	Inland	49.8818	-125.681	2003	5	30	150	3	21	0	FR-8051	0	0.75	59	10	67
East Vancouver Island	Upper Campbell	Shore	Inland	49.8818	-125.681	2003	6	5	156	3	16	180	FR-8051	0	0.75	5	3	7
East Vancouver Island	Upper Campbell	Shore	Inland	49.8818	-125.681	2003	7	3	184	3	19	180	FR-8051	0	0.75	6	2	9
East Vancouver Island	Upper Campbell	Shore	Inland	49.8818	-125.681	2003	7	4	185	3	20	144	FR-8051	0	0.75	154	30	167
East Vancouver Island	Upper Campbell	Shore	Inland	49.8818	-125.681	2003	7	5	186	3	21	180	FR-8051	0	0.75	14	0	14
East Vancouver Island	Upper Campbell	Shore	Inland	49.8818	-125.681	2003	7	29	210	3	46	180	FR-8051	12.8	0.75	18	9	30
East Vancouver Island	Upper Campbell	Shore	Inland	49.8818	-125.681	2003	7	30	211	3	48	169	FR-8051	12.8	0.75	85	12	105
East Vancouver Island	Upper Campbell	Shore	Inland	49.8818	-125.681	2003	7	31	212	3	49	158	FR-8051	12.8	0.75	103	26	130
East Vancouver Island	Upper Campbell	Shore	Inland	49.8818	-125.681	2003	8	1	213	3	56	68	FR-8051	12.8	0.75	15	4	20
East Vancouver Island	Upper Campbell	Shore	Inland	49.8818	-125.681	2003	8	13	225	4	7	0	FR-8051	12.8	0.75	12	16	32
East Vancouver Island	Upper Campbell	Shore	Inland	49.8818	-125.681	2004	6	15	167	3	13	180	FR-8051	12.8	0.75	10	9	24
East Vancouver Island	Upper Campbell	Shore	Inland	49.8818	-125.681	2004	6	16	168	3	13	155	FR-8051	12.8	0.75	202	74	278
East Vancouver Island	Upper Campbell	Shore	Inland	49.8818	-125.681	2004	6	17	169	3	13	85	FR-8051	12.8	0.75	202	147	340
East Vancouver Island	Upper Campbell	Shore	Inland	49.8818	-125.681	2004	7	13	195	3	28	0	FR-8051	12.8	0.75	213	46	248
East Vancouver Island	Upper Campbell	Shore	Inland	49.8818	-125.681	2004	7	14	196	3	29	180	FR-8051	12.8	0.75	26	11	37
East Vancouver Island	Upper Campbell	Shore	Inland	49.8818	-125.681	2004	7	15	197	3	30	180	FR-8051	12.8	0.75	303	156	426
East Vancouver Island	Upper Campbell	Shore	Inland	49.8818	-125.681	2004	8	11	224	4	6	180	FR-8051	12.8	0.75	42	4	50
East Vancouver Island	Upper Campbell	Shore	Inland	49.8818	-125.681	2004	8	12	225	4	7	180	FR-8051	12.8	0.75	72	49	118
East Vancouver Island	Upper Campbell	Shore	Inland	49.8818	-125.681	2005	6	1	152	3	19	180	FR-8051	12.8	0.75	222	63	207
East Vancouver Island	Upper Campbell	Shore	Inland	49.8818	-125.681	2005	6	21	172	3	14	180	FR-8051	12.8	0.75	5	16	5
East Vancouver Island	Upper Campbell	Shore	Inland	49.8818	-125.681	2005	6	22	173	3	14	180	FR-8051	12.8	0.75	284	54	284
East Vancouver Island	Upper Campbell	Shore	Inland	49.8818	-125.681	2005	7	26	207	3	43	180	FR-8051	12.8	0.75	9	26	9
East Vancouver Island	Upper Campbell	Shore	Inland	49.8818	-125.681	2005	7	27	208	3	45	180	FR-8051	12.8	0.75	17	10	15
East Vancouver Island	Upper Campbell	Shore	Inland	49.8818	-125.681	2005	7	28	209	3	46	180	FR-8051	12.8	0.75	179	18	178
East Vancouver Island	Upper Campbell	Shore	Inland	49.8818	-125.681	2006	6	1	152	3	15	180	FR-8051	12.8	0.75	37	18	36
East Vancouver Island	Upper Campbell	Shore	Inland	49.8818	-125.681	2006	6	27	178	3	13	120	FR-8051	12.8	0.75	233	32	231
East Vancouver Island	Upper Campbell	Shore	Inland	49.8818	-125.681	2006	6	28	179	3	12	181	FR-8051	12.8	0.75	112	44	110
East Vancouver Island	Upper Campbell	Shore	Inland	49.8818	-125.681	2006	7	20	201	3	28	198	FR-8051	12.8	0.75	205	82	157
East Vancouver Island	Upper Campbell	Shore	Inland	49.8818	-125.681	2006	8	2	214	3	49	180	FR-8051	12.8	0.75	29	9	26
East Vancouver Island	Upper Campbell	Shore	Inland	49.8818	-125.681	2007	6	14	165	3	10	180	FR-8051	12.8	0.75	13	16	13
East Vancouver Island	Upper Campbell	Shore	Inland	49.8818	-125.681	2007	7	12	193	3	24	169	FR-8051	12.8	0.75	53	9	53
East Vancouver Island	Upper Campbell	Shore	Inland	49.8818	-125.681	2007	7	13	194	3	25	169	FR-8051	12.8	0.75	46	32	46
East Vancouver Island	Upper Campbell	Shore	Inland	49.8818	-125.681	2007	7	31	212	3	46	180	FR-8051	12.8	0.75	6	0	6
East Vancouver Island	Upper Campbell	Shore	Inland	49.8818	-125.681	2008	6	4	156	3	16	176	FR-8051	12.8	0.75	10	6	10
East Vancouver Island	Upper Campbell	Shore	Inland	49.8818	-125.681	2008	6	18	170	3	10	180	FR-8051	12.8	0.75	62	26	62
East Vancouver Island	Upper Campbell	Shore	Inland	49.8818	-125.681	2008	7	5	187	3	17	180	FR-8051	12.8	0.75	23	6	23
East Vancouver Island	Upper Campbell	Shore	Inland	49.8818	-125.681	2008	7	16	198	3	29	180	FR-8051	12.8	0.75	67	11	66
East Vancouver Island	Upper Campbell	Shore	Inland	49.8818	-125.681	2010	6	4	155	3	14	180	FR-8051	12.8	0.75	48	125	41
East Vancouver Island	Upper Campbell	Shore	Inland	49.8818	-125.681	2010	6	16	167	3	10	180	FR-8051	12.8	0.75	147	51	145
East Vancouver Island	Upper Campbell	Shore	Inland	49.8818	-125.681	2010	7	1	182	3	15	180	FR-8051	12.8	0.75	58	20	58
East Vancouver Island	Upper Campbell	Shore	Inland	49.8818	-125.681	2010	7	14	195	3	24	180	FR-8051	12.8	0.75	105	29	102
East Vancouver Island	Upper Campbell	Shore	Inland	49.8818	-125.681	2010	7	29	210	3	40	190	FR-8051	12.8	0.75	86	23	59
East Vancouver Island	Upper Campbell	Shore	Inland	49.8818	-125.681	2011	6	6	157	3	25	152	FR-8051	12.8	0.75	71	29	71
East Vancouver Island	Upper Campbell	Shore	Inland	49.8818	-125.681	2011	6	23	174	3	13	181	FR-8051	12.8	0.75	59	20	59
East Vancouver Island	Upper Campbell	Shore	Inland	49.8818	-125.681	2011	7	5	186	3	21	180	FR-8051	12.8	0.75	116	42	116
East Vancouver Island	Upper Campbell	Shore	Inland	49.8818	-125.681	2011	7	21	202	3	37	168	FR-8051	12.8	0.75	175	21	172
East Vancouver Island	Upper Campbell	Shore	Inland	49.8818	-125.681	2011	8	4	216	3	56	180	FR-8051	12.8	0.75	22	12	22
East Vancouver Island	Upper Campbell	Shore	Inland	49.8818	-125.681	2012	6	9	161	3	13	180	FR-8051	12.8	0.75	56	19	54
East Vancouver Island	Upper Campbell	Shore	Inland	49.8818	-125.681	2012	7	6	188	3	22	180	FR-8051	12.8	0.75	140	23	140
East Vancouver Island	Upper Campbell	Shore	Inland	49.8818	-125.681	2012	7	12	194	3	30	180	FR-8051	12.8	0.75	193	29	192
East Vancouver Island	Upper Campbell	Shore	Inland	49.8818	-125.681	2012	7	26	208	3	45	180	FR-8051	12.8	0.75	88	15	88
East Vancouver Island	Upper Campbell	Shore	Inland	49.8818	-125.681	2013	6	8	159	3	15	172	FR-8051	12.8	0.75	125	26	111
East Vancouver Island	Upper Campbell	Shore	Inland	49.8818	-125.681	2013	6	29	180	3	17	180	FR-8051	12.8	0.75	173	38	171
East Vancouver Island	Upper Campbell	Shore	Inland	49.8818	-125.681	2013	7	8	189	3	24	180	FR-8051	12.8	0.75	104	14	104
East Vancouver Island	Upper Campbell	Shore	Inland	49.8818	-125.681	2013	7	22	203	3	39	180	FR-8051	12.8	0.75	16	7	16
Haida Gwaii	Bigsby	Boat Anchorage	Coastal	52.618	-131.718	2004	7	18	200	3	21	180	FR-8051	11.3	0.5	122	149	114
Haida Gwaii	Bigsby	Boat Anchorage	Coastal	52.618	-131.718	2004	7	27	209	3	50	180	FR-8051	11.3	0.5	63	75	62
Haida Gwaii	Bigsby	Boat Anchorage	Coastal	52.6183	-131.716	2005	6	24	175	3	22	180	FR-8051	11.3	0.5	84	111	82
Haida Gwaii	Bigsby	Boat Anchorage	Coastal	52.6183	-131.716	2005	7	17	198	3	44	180	FR-8051	11.3	0.5	142	109	138
Haida Gwaii	Bigsby	Boat Anchorage	Coastal	52.6183	-131.716	2007	7	5	186	3	29	168	FR-8051	11.3	0.5	173	84	171
Haida Gwaii	Bigsby	Boat Anchorage	Coastal	52.6183	-131.716	2007	7	27	208	3	53	177	FR-8051	11.3	0.5	66	51	58
Haida Gwaii	Bigsby	Boat Anchorage	Coastal	52.6183	-131.716	2010	6	13	164	3	23	33	FR-7112	25	0.75	62	35	62
Haida Gwaii	Bigsby	Boat Anchorage	Coastal	52.6183	-131.716	2010	6	14	165	3	22	20	FR-7112	25	0.75	91	6	91
Haida Gwaii	Bigsby	Boat Anchorage	Coastal	52.6183	-131.716	2010	6	15	166	3	22	180	FR-8051	11.3	0.75	148	123	144
Haida Gwaii	Bigsby	Boat Anchorage	Coastal	52.6183	-131.716	2010	6	15	166	3	22	180	FR-7112	25	0.75	204	186	200
Haida Gwaii	Bigsby	Boat Anchorage	Coastal	52.6183	-131.716	2010	6	29	180	3	25	180	FR-8051	11.3	0.75	202	156	197
Haida Gwaii	Bigsby	Boat Anchorage	Coastal	52.6183	-131.716	2010	6	29	180	3	25	180	FR-7112	25	0.75	248	222	229
Haida Gwaii	Bigsby	Boat Anchorage	Coastal	52.6183	-131.716	2010	6	30	181	3	26	180	FR-8051	11.3	0.75	158	140	157
Haida Gwaii	Bigsby	Boat Anchorage	Coastal	52.6183	-131.716	2010	6	30	181	3	26	180	FR-7112	25	0.75	172	162	169
Haida Gwaii	Botany	Boat Anchorage	Coastal	52.7379	-131.941	2004	6	17	169	3	20	180	FR-810I?	5.2	0.5	79	67	77
Haida Gwaii	Botany	Boat Anchorage	Coastal	52.7385	-131.941	2004	7	21	203	3	52	180	FR-810I?	5.2	0.5	41	17	41
Haida Gwaii	Botany	Boat Anchorage	Coastal	52.7379	-131.941	2005	5	31	151	3	16	180	FR-810I?	5.2	0.5	63	52	59
Haida Gwaii	Botany	Boat Anchorage	Coastal	52.7379	-131.941	2005	7	4	185	3	26	180	FR-810I?	5.2	0.5	182	168	170
Haida Gwaii	Botany	Boat Anchorage	Coastal	52.7379	-131.941	2007	6	25	176	3	23	180	FR-8051	11.3	0.5	84	80	83
Haida Gwaii	Botany	Boat Anchorage	Coastal	52.7379	-131.941	2007	7	14	195	3	37	180	FR-8051	11.3	0.5	61	57	58
Haida Gwaii	Botany	Boat Anchorage	Coastal	52.7379	-131.941	2007	7	15	196	3	38	172	FR-8051	11.3	0.5	52	47	48
Haida Gwaii	Botany	Boat Anchorage	Coastal	52.7369	-131.941	2010	6	1	152	3	30	180	FR-7112	25	0.75	113	88	96
Haida Gwaii	Botany	Boat Anchorage	Coastal	52.7369	-131.941	2010	6	1	152	3	30	180	FR-8051	11.3	0.75	33	32	30
Haida Gwaii	Dawson Inlet	Boat Anchorage	Coastal	53.1675	-132.484	2004	6	24	176	3	21	180	FR-810I?	5.2	0.5	122	74	121
Haida Gwaii	Dawson Inlet	Boat Anchorage	Coastal	53.1674	-132.484	2004	7	25	207	3	59	180	FR-810I?	5.2	0.5	5	9	5
Haida Gwaii	Dawson Inlet	Boat Anchorage	Coastal	53.1674	-132.484	2005	6	2	153	3	16	180	FR-810I?	5.2	0.5	98	53	98
Haida Gwaii	Dawson Inlet	Boat Anchorage	Coastal	53.1674	-132.484	2005	7	15	196	3	38	180	FR-810I?	5.2	0.5	42	33	40
Haida Gwaii	Dawson Inlet	Boat Anchorage	Coastal	53.173	-132.489	2007	6	17	168	3	22	180	FR-8051	11.3	0.5	90	34	90
Haida Gwaii	Dawson Inlet	Boat Anchorage	Coastal	53.173	-132.489	2007	6	18	169	3	22	180	FR-8051	11.3	0.5	118	54	117
Haida Gwaii	Dawson Inlet	Boat Anchorage	Coastal	53.173	-132.489	2007	7	11	192	3	34	170	FR-8051	11.3	0.5	98	69	97
Haida Gwaii	Dawson Inlet	Boat Anchorage	Coastal	53.1731	-132.489	2010	6	4	155	3	27	180	FR-7112	25	0.75	110	53	110
Haida Gwaii	Dawson Inlet	Boat Anchorage	Coastal	53.1731	-132.489	2010	6	4	155	3	27	180	FR-8051	11.3	0.75	55	27	55
Haida Gwaii	Dawson Inlet	Boat Anchorage	Coastal	53.1731	-132.489	2010	6	21	172	3	22	180	FR-7112	25	0.75	213	88	198
Haida Gwaii	Dawson Inlet	Boat Anchorage	Coastal	53.1731	-132.489	2010	6	21	172	3	22	180	FR-8051	11.3	0.75	147	60	139
Haida Gwaii	Fairfax	Boat Anchorage	Coastal	52.7399	-131.987	2005	5	29	149	3	16	180	FR-810I?	5.2	0.5	87	53	87
Haida Gwaii	Fairfax	Boat Anchorage	Coastal	52.7399	-131.987	2005	7	2	183	3	26	180	FR-810I?	5.2	0.5	123	87	113
Haida Gwaii	Fairfax	Boat Anchorage	Coastal	52.7399	-131.987	2007	6	23	174	3	21	147	FR-8051	11.3	0.5	139	106	134
Haida Gwaii	Fairfax	Boat Anchorage	Coastal	52.7399	-131.987	2007	6	24	175	3	23	180	FR-8051	11.3	0.5	169	95	150
Haida Gwaii	Fairfax	Boat Anchorage	Coastal	52.7399	-131.987	2007	7	13	194	3	37	161	FR-8051	11.3	0.5	80	47	75
Haida Gwaii	Fairfax	Boat Anchorage	Coastal	52.7401	-131.987	2010	5	30	150	3	32	180	FR-7112	25	0.75	66	84	60
Haida Gwaii	Fairfax	Boat Anchorage	Coastal	52.7401	-131.987	2010	5	30	150	3	32	180	FR-8051	11.3	0.75	32	39	31
Haida Gwaii	Fairfax	Boat Anchorage	Coastal	52.7401	-131.987	2010	5	31	151	3	31	177	FR-7112	25	0.75	66	65	37
Haida Gwaii	Fairfax	Boat Anchorage	Coastal	52.7401	-131.987	2010	5	31	151	3	31	181	FR-8051	11.3	0.75	39	48	31
Haida Gwaii	Huston	Boat Anchorage	Coastal	52.2743	-131.276	2004	7	11	193	3	22	180	FR-8051	11.3	0.5	122	84	111
Haida Gwaii	Huston	Boat Anchorage	Coastal	52.2743	-131.276	2004	7	17	199	3	22	180	FR-8051	11.3	0.5	120	99	117
Haida Gwaii	Huston	Boat Anchorage	Coastal	52.2743	-131.276	2005	6	26	177	3	22	180	FR-8051	11.3	0.5	51	132	49
Haida Gwaii	Huston	Boat Anchorage	Coastal	52.2743	-131.276	2005	7	16	197	3	43	180	FR-8051	11.3	0.5	113	78	110
Haida Gwaii	Huston	Boat Anchorage	Coastal	52.2743	-131.276	2007	7	6	187	3	30	180	FR-8051	11.3	0.5	80	88	80
Haida Gwaii	Huston	Boat Anchorage	Coastal	52.2743	-131.276	2007	7	7	188	3	30	180	FR-8051	11.3	0.5	88	113	83
Haida Gwaii	Huston	Boat Anchorage	Coastal	52.2743	-131.276	2007	7	18	199	3	41	180	FR-8051	11.3	0.5	101	67	101
Haida Gwaii	Huston	Boat Anchorage	Coastal	52.2607	-131.257	2010	6	17	168	3	22	180	FR-8051	11.3	0.75	52	44	39
Haida Gwaii	Huston	Boat Anchorage	Coastal	52.2607	-131.257	2010	6	17	168	3	22	157	FR-7112	25	0.75	64	47	50
Haida Gwaii	Huston	Boat Anchorage	Coastal	52.2607	-131.257	2010	6	18	169	3	22	180	FR-7112	25	0.75	178	155	139
Haida Gwaii	Huston	Boat Anchorage	Coastal	52.2607	-131.257	2010	6	18	169	3	22	180	FR-8051	11.3	0.75	111	126	91
Haida Gwaii	Huston	Boat Anchorage	Coastal	52.2607	-131.257	2010	6	28	179	3	25	180	FR-7112	25	0.75	42	80	30
Haida Gwaii	Hutton	Boat Anchorage	Coastal	52.501	-131.563	2004	7	9	191	3	55	180	FR-8051	11.3	0.5	88	45	86
Haida Gwaii	Hutton	Boat Anchorage	Coastal	52.501	-131.563	2004	7	28	210	3	55	180	FR-8051	11.3	0.5	58	31	58
Haida Gwaii	Hutton	Boat Anchorage	Coastal	52.501	-131.563	2005	6	24	175	3	23	180	FR-8051	11.3	0.5	95	62	95
Haida Gwaii	Hutton	Boat Anchorage	Coastal	52.501	-131.563	2005	7	15	196	3	38	180	FR-8051	11.3	0.5	89	96	86
Haida Gwaii	Hutton	Boat Anchorage	Coastal	52.5009	-131.563	2007	7	4	185	3	27	114	FR-8051	11.3	0.5	49	50	41
Haida Gwaii	Hutton	Boat Anchorage	Coastal	52.5009	-131.563	2007	7	19	200	3	44	180	FR-8051	11.3	0.5	14	54	14
Haida Gwaii	Hutton	Boat Anchorage	Coastal	52.5009	-131.563	2007	7	25	206	3	52	197	FR-8051	11.3	0.5	33	19	33
Haida Gwaii	Hutton	Boat Anchorage	Coastal	52.501	-131.563	2010	6	16	167	3	22	180	FR-7112	25	0.75	87	109	82
Haida Gwaii	Hutton	Boat Anchorage	Coastal	52.501	-131.563	2010	6	16	167	3	22	180	FR-8051	11.3	0.75	64	87	63
Haida Gwaii	Hutton	Boat Anchorage	Coastal	52.501	-131.563	2010	7	1	182	3	27	180	FR-7112	25	0.75	74	62	67
Haida Gwaii	Hutton	Boat Anchorage	Coastal	52.501	-131.563	2010	7	1	182	3	27	180	FR-8051	11.3	0.75	61	58	55
Haida Gwaii	Hutton	Boat Anchorage	Coastal	52.501	-131.563	2010	7	2	183	3	27	180	FR-8051	11.3	0.75	82	98	71
Haida Gwaii	Hutton	Boat Anchorage	Coastal	52.501	-131.563	2010	7	2	183	3	27	180	FR-7112	25	0.75	105	112	86
Haida Gwaii	Klunkwoi	Boat Anchorage	Coastal	52.9638	-131.933	2004	7	8	190	3	22	180	FR-8051	11.3	0.5	45	96	44
Haida Gwaii	Klunkwoi	Boat Anchorage	Coastal	52.7163	-131.809	2004	7	26	208	3	56	180	FR-8051	11.3	0.5	50	61	50
Haida Gwaii	Klunkwoi	Boat Anchorage	Coastal	52.7163	-131.809	2005	6	22	173	3	21	180	FR-8051	11.3	0.5	55	100	55
Haida Gwaii	Klunkwoi	Boat Anchorage	Coastal	52.7163	-131.809	2005	7	14	195	3	37	180	FR-8051	11.3	0.5	49	84	49
Haida Gwaii	Klunkwoi	Boat Anchorage	Coastal	52.7165	-131.807	2007	7	1	182	3	26	180	FR-8051	11.3	0.5	172	164	171
Haida Gwaii	Klunkwoi	Boat Anchorage	Coastal	52.7165	-131.807	2007	7	20	201	3	45	103	FR-8051	11.3	0.5	25	50	23
Haida Gwaii	Klunkwoi	Boat Anchorage	Coastal	52.7165	-131.807	2007	7	24	205	3	52	180	FR-8051	11.3	0.75	83	55	83
Haida Gwaii	Klunkwoi	Boat Anchorage	Coastal	52.7165	-131.807	2010	6	11	162	3	23	180	FR-8051	11.3	0.75	174	96	172
Haida Gwaii	Klunkwoi	Boat Anchorage	Coastal	52.7165	-131.807	2010	6	11	162	3	23	180	FR-7112	25	0.75	250	258	242
Haida Gwaii	Klunkwoi	Boat Anchorage	Coastal	52.7165	-131.807	2010	6	26	177	3	24	180	FR-7112	25	0.75	348	172	309
Haida Gwaii	Klunkwoi	Boat Anchorage	Coastal	52.7165	-131.807	2010	6	26	177	3	24	156	FR-8051	11.3	0.75	406	146	369
Haida Gwaii	Klunkwoi	Boat Anchorage	Coastal	52.7165	-131.807	2010	6	27	178	3	24	144	FR-8051	11.3	0.75	403	161	391
Haida Gwaii	Klunkwoi	Boat Anchorage	Coastal	52.7165	-131.807	2010	6	27	178	3	24	180	FR-7112	25	0.75	356	227	343
Haida Gwaii	Lagoon	Boat Anchorage	Coastal	52.924	-131.917	2004	7	12	194	3	25	180	FR-8051	11.3	0.5	92	39	92
Haida Gwaii	Lagoon	Boat Anchorage	Coastal	52.924	-131.917	2005	6	14	165	3	21	180	FR-8051	11.3	0.5	67	37	66
Haida Gwaii	Lagoon	Boat Anchorage	Coastal	52.924	-131.917	2005	7	21	202	3	50	180	FR-8051	11.3	0.5	82	48	82
Haida Gwaii	Lagoon	Boat Anchorage	Coastal	52.924	-131.917	2007	6	29	180	3	24	180	FR-8051	11.3	0.5	61	41	61
Haida Gwaii	Lagoon	Boat Anchorage	Coastal	52.924	-131.917	2007	6	30	181	3	24	152	FR-8051	11.3	0.5	111	100	110
Haida Gwaii	Lagoon	Boat Anchorage	Coastal	52.924	-131.917	2007	7	17	198	3	40	180	FR-8051	11.3	0.5	52	40	50
Haida Gwaii	Lagoon	Boat Anchorage	Coastal	52.9235	-131.933	2010	6	9	160	3	23	180	FR-7112	25	0.75	195	197	188
Haida Gwaii	Lagoon	Boat Anchorage	Coastal	52.9235	-131.933	2010	6	9	160	3	23	180	FR-8051	11.3	0.75	132	116	126
Haida Gwaii	Lagoon	Boat Anchorage	Coastal	52.9235	-131.933	2010	6	10	161	3	23	180	FR-7112	25	0.75	113	227	108
Haida Gwaii	Lagoon	Boat Anchorage	Coastal	52.9235	-131.933	2010	6	10	161	3	23	180	FR-8051	11.3	0.75	68	129	67
Haida Gwaii	Lagoon	Boat Anchorage	Coastal	52.9235	-131.933	2010	6	19	170	3	21	180	FR-7112	25	0.75	190	164	178
Haida Gwaii	Lagoon	Boat Anchorage	Coastal	52.9235	-131.933	2010	6	19	170	3	21	180	FR-8051	11.3	0.75	145	114	135
Haida Gwaii	Long	Boat Anchorage	Coastal	53.2105	-132.277	2003	7	27	208	3	56	180	FR-8050D	10	0.5	143	79	123
Haida Gwaii	Long	Boat Anchorage	Coastal	53.2046	-132.276	2004	6	29	181	3	57	180	FR-810I?	5.2	0.5	154	92	144
Haida Gwaii	Long	Boat Anchorage	Coastal	53.2063	-132.277	2004	7	27	209	3	39	180	FR-810I?	5.2	0.5	122	25	108
Haida Gwaii	Long	Boat Anchorage	Coastal	53.2046	-132.276	2005	6	7	158	3	19	180	FR-810I?	5.2	0.5	112	75	110
Haida Gwaii	Long	Boat Anchorage	Coastal	53.2046	-132.276	2005	7	11	192	3	37	180	FR-810I?	5.2	0.5	139	65	136
Haida Gwaii	Long	Boat Anchorage	Coastal	53.2046	-132.276	2007	6	28	179	3	22	180	FR-8051	11.3	0.5	93	118	85
Haida Gwaii	Long	Boat Anchorage	Coastal	53.2046	-132.276	2007	7	10	191	4	13	129	FR-8051	11.3	0.5	90	77	89
Haida Gwaii	Long	Boat Anchorage	Coastal	53.2046	-132.276	2007	7	16	197	3	40	174	FR-8051	11.3	0.5	60	100	58
Haida Gwaii	Long	Boat Anchorage	Coastal	53.2044	-132.277	2010	5	26	146	3	36	177	FR-7112	25	0.75	196	134	155
Haida Gwaii	Long	Boat Anchorage	Coastal	53.2044	-132.277	2010	5	26	146	3	36	177	FR-8051	11.3	0.75	114	87	98
Haida Gwaii	Long	Boat Anchorage	Coastal	53.2044	-132.277	2010	5	27	147	3	34	91	FR-8051	11.3	0.75	58	37	57
Haida Gwaii	Long	Boat Anchorage	Coastal	53.2044	-132.277	2010	5	27	147	3	34	108	FR-7112	25	0.75	127	46	127
Haida Gwaii	Long	Boat Anchorage	Coastal	53.2044	-132.277	2010	6	23	174	3	21	195	FR-8051	11.3	0.75	191	192	162
Haida Gwaii	Long	Boat Anchorage	Coastal	53.2044	-132.277	2010	6	23	174	3	21	190	FR-7112	25	0.75	308	200	254
Haida Gwaii	Port Chanal	Boat Anchorage	Coastal	53.594	-132.887	2004	6	21	173	3	35	180	FR-810I?	5.2	0.5	193	173	189
Haida Gwaii	Port Chanal	Boat Anchorage	Coastal	53.5939	-132.886	2004	7	28	210	4	1	180	FR-810I?	5.2	0.5	121	85	107
Haida Gwaii	Port Chanal	Boat Anchorage	Coastal	53.5939	-132.893	2005	6	4	155	3	16	180	FR-810I?	5.2	0.5	139	76	139
Haida Gwaii	Port Chanal	Boat Anchorage	Coastal	53.5939	-132.893	2005	7	11	192	3	37	180	FR-810I?	5.2	0.5	274	174	258
Haida Gwaii	Port Chanal	Boat Anchorage	Coastal	53.5939	-132.893	2007	6	20	171	3	23	102	FR-8051	11.3	0.5	450	365	422
Haida Gwaii	Port Chanal	Boat Anchorage	Coastal	53.5939	-132.893	2007	6	22	173	3	21	133	FR-8051	11.3	0.5	496	430	485
Haida Gwaii	Port Chanal	Boat Anchorage	Coastal	53.5939	-132.893	2007	7	12	193	3	35	195	FR-8051	11.3	0.5	692	684	676
Haida Gwaii	Port Chanal	Boat Anchorage	Coastal	53.5939	-132.893	2010	5	28	148	3	33	180	FR-8051	11.3	0.75	361	307	344
Haida Gwaii	Port Chanal	Boat Anchorage	Coastal	53.5939	-132.893	2010	5	28	148	3	33	180	FR-7112	25	0.75	509	238	488
Haida Gwaii	Port Chanal	Boat Anchorage	Coastal	53.5939	-132.893	2010	5	29	149	3	32	208	FR-7112	25	0.75	630	312	612
Haida Gwaii	Port Chanal	Boat Anchorage	Coastal	53.5939	-132.893	2010	5	29	149	3	32	208	FR-8051	11.3	0.75	465	301	453
Haida Gwaii	Port Chanal	Boat Anchorage	Coastal	53.5939	-132.893	2010	6	24	175	3	22	237	FR-7112	25	0.75	901	712	727
Haida Gwaii	Port Chanal	Boat Anchorage	Coastal	53.5939	-132.893	2010	6	24	175	3	22	240	FR-8051	11.3	0.75	653	606	567
Haida Gwaii	Tartu	Boat Anchorage	Coastal	53.4647	-132.674	2004	6	22	174	3	32	180	FR-810I?	5.2	0.5	96	72	95
Haida Gwaii	Tartu	Boat Anchorage	Coastal	53.4655	-132.674	2004	7	30	212	3	40	180	FR-810I?	5.2	0.5	15	6	15
Haida Gwaii	Tartu	Boat Anchorage	Coastal	53.4655	-132.674	2005	6	3	154	3	16	180	FR-810I?	5.2	0.5	93	70	93
Haida Gwaii	Tartu	Boat Anchorage	Coastal	53.4655	-132.674	2005	7	12	193	3	35	180	FR-810I?	5.2	0.5	158	93	154
Haida Gwaii	Tartu	Boat Anchorage	Coastal	53.4733	-132.676	2010	6	6	157	3	25	180	FR-8051	11.3	0.75	108	91	106
Haida Gwaii	Tartu	Boat Anchorage	Coastal	53.4733	-132.676	2010	6	6	157	3	25	180	FR-7112	25	0.75	147	124	141
Haida Gwaii	Tartu	Boat Anchorage	Coastal	53.4733	-132.676	2010	6	7	158	3	24	182	FR-7112	25	0.75	143	105	140
Haida Gwaii	Tartu	Boat Anchorage	Coastal	53.4733	-132.676	2010	6	7	158	3	24	182	FR-8051	11.3	0.75	100	63	100
Haida Gwaii	Tartu	Boat Anchorage	Coastal	53.4733	-132.676	2010	6	25	176	3	22	180	FR-7112	25	0.75	198	93	165
Haida Gwaii	Tartu	Boat Anchorage	Coastal	53.4733	-132.676	2010	6	25	176	3	22	180	FR-8051	11.3	0.75	172	104	151
Haida Gwaii	Windy Bay	Boat Anchorage	Coastal	52.6899	-131.443	2004	7	7	189	3	36	180	FR-8051	11.3	0.5	203	148	199
Haida Gwaii	Windy Bay	Boat Anchorage	Coastal	52.6902	-131.448	2004	7	14	196	3	43	180	FR-8051	11.3	0.5	237	142	237
Haida Gwaii	Windy Bay	Boat Anchorage	Coastal	52.6902	-131.448	2005	6	27	178	3	22	180	FR-8051	11.3	0.5	192	138	192
Haida Gwaii	Windy Bay	Boat Anchorage	Coastal	52.6902	-131.448	2005	7	13	194	3	37	180	FR-8051	11.3	0.5	216	177	215
Haida Gwaii	Windy Bay	Boat Anchorage	Coastal	52.6902	-131.448	2007	7	9	190	3	30	173	FR-8051	11.3	0.5	192	126	192
Haida Gwaii	Windy Bay	Boat Anchorage	Coastal	52.6902	-131.448	2007	7	28	209	3	54	183	FR-8051	11.3	0.75	75	45	71
Haida Gwaii	Windy Bay	Boat Anchorage	Coastal	52.6902	-131.448	2007	7	30	211	3	56	180	FR-8051	11.3	0.75	47	31	45
North Mainland Coast	Aaltanhash	Shore	Coastal	53.135	-128.479	1998	7	18	199	3	27	193	FR-7111	25	0.5	40	20	39
North Mainland Coast	Aaltanhash	Shore	Coastal	53.1423	-128.478	2001	5	22	142	3	57	154	FR-8050D	0	0.5	30	28	19
North Mainland Coast	Aaltanhash	Shore	Coastal	53.1423	-128.478	2001	5	23	143	3	56	160	FR-8050D	0	0.5	27	21	13
North Mainland Coast	Aaltanhash	Shore	Coastal	53.142	-128.478	2005	7	24	205	3	38	180	FR-8050D	0	0.5	20	25	15
North Mainland Coast	Aaltanhash	Shore	Coastal	53.142	-128.478	2005	7	24	205	3	38	180	FR-8050D	10	0.5	42	41	37
North Mainland Coast	Aaltanhash	Shore	Coastal	53.142	-128.478	2005	7	25	206	3	39	180	FR-8050D	0	0.5	14	15	14
North Mainland Coast	Aaltanhash	Shore	Coastal	53.142	-128.478	2005	7	25	206	3	39	180	FR-8050D	10	0.5	33	24	31
North Mainland Coast	Aaltanhash	Shore	Coastal	53.1418	-128.478	2009	6	7	158	3	9	180	FR-8050D	10	0.75	57	6	47
North Mainland Coast	Aaltanhash	Shore	Coastal	53.1418	-128.478	2009	6	7	158	3	9	180	FR-8122	25	0.75	93	60	92
North Mainland Coast	Aaltanhash	Shore	Coastal	53.1418	-128.478	2009	6	8	159	3	8	180	FR-8050D	10	0.75	42	64	41
North Mainland Coast	Aaltanhash	Shore	Coastal	53.1418	-128.478	2009	6	8	159	3	8	180	FR-8122	25	0.75	95	77	95
North Mainland Coast	Baker Inlet	Shore	Coastal	53.8157	-129.859	2001	6	15	166	3	58	150	FR-8050D	0	0.5	49	38	36
North Mainland Coast	Baker Inlet	Shore	Coastal	53.8157	-129.859	2001	6	16	167	3	59	150	FR-8050D	0	0.5	38	28	32
North Mainland Coast	Baker Inlet	Shore	Coastal	53.8157	-129.859	2005	6	26	177	3	9	180	FR-8050D	0	0.5	9	9	9
North Mainland Coast	Baker Inlet	Shore	Coastal	53.8157	-129.859	2005	6	26	177	3	9	180	FR-8050D	10	0.5	25	19	25
North Mainland Coast	Baker Inlet	Shore	Coastal	53.8157	-129.859	2005	6	27	178	3	10	180	FR-8050D	0	0.5	27	9	27
North Mainland Coast	Baker Inlet	Shore	Coastal	53.8157	-129.859	2005	6	27	178	3	10	180	FR-8050D	10	0.5	44	21	44
North Mainland Coast	Baker Inlet	Shore	Coastal	53.8157	-129.859	2005	7	16	197	3	28	180	FR-8050D	0	0.5	41	33	38
North Mainland Coast	Baker Inlet	Shore	Coastal	53.8157	-129.859	2005	7	16	197	3	28	180	FR-8050D	10	0.5	53	35	46
North Mainland Coast	Baker Inlet	Shore	Coastal	53.8157	-129.859	2005	7	17	198	3	29	180	FR-8050D	0	0.5	19	23	18
North Mainland Coast	Baker Inlet	Shore	Coastal	53.8157	-129.859	2005	7	17	198	3	29	180	FR-8050D	10	0.5	19	22	19
North Mainland Coast	Baker Inlet	Shore	Coastal	53.8095	-129.85	2009	6	5	156	3	12	183	FR-8122	25	0.75	23	51	21
North Mainland Coast	Baker Inlet	Shore	Coastal	53.8095	-129.85	2009	6	5	156	3	12	183	FR-8050D	10	0.75	11	13	10
North Mainland Coast	Baker Inlet	Shore	Coastal	53.8095	-129.85	2009	6	6	157	3	11	180	FR-8050D	10	0.75	9	16	9
North Mainland Coast	Baker Inlet	Shore	Coastal	53.8095	-129.85	2009	6	6	157	3	11	180	FR-8122	25	0.75	42	47	42
North Mainland Coast	Baker Inlet	Shore	Coastal	53.8095	-129.85	2009	7	3	184	3	13	175	FR-8122	25	0.75	118	61	113
North Mainland Coast	Baker Inlet	Shore	Coastal	53.8095	-129.85	2009	7	3	184	3	13	175	FR-8050D	10	0.75	37	30	35
North Mainland Coast	Brim River	Shore	Coastal	53.5082	-128.37	2001	6	9	160	3	41	150	FR-8050D	0	0.5	21	37	21
North Mainland Coast	Brim River	Shore	Coastal	53.5082	-128.37	2001	6	11	162	3	40	150	FR-8050D	0	0.5	26	49	25
North Mainland Coast	Brim River	Shore	Coastal	53.5082	-128.37	2005	6	19	170	3	4	180	FR-8050D	10	0.5	24	15	24
North Mainland Coast	Brim River	Shore	Coastal	53.5082	-128.37	2005	6	19	170	3	4	180	FR-8050D	0	0.5	15	14	15
North Mainland Coast	Brim River	Shore	Coastal	53.5082	-128.37	2005	6	20	171	3	4	180	FR-8050D	10	0.5	4	20	4
North Mainland Coast	Brim River	Shore	Coastal	53.5082	-128.37	2005	6	20	171	3	4	180	FR-8050D	0	0.5	1	21	1
North Mainland Coast	Brim River	Shore	Coastal	53.5082	-128.37	2005	7	20	201	3	29	180	FR-8050D	0	0.5	9	9	8
North Mainland Coast	Brim River	Shore	Coastal	53.5082	-128.37	2005	7	20	201	3	29	180	FR-8050D	10	0.5	12	11	11
North Mainland Coast	Brim River	Shore	Coastal	53.5082	-128.37	2005	7	21	202	3	31	180	FR-8050D	0	0.5	15	20	15
North Mainland Coast	Brim River	Shore	Coastal	53.5082	-128.37	2005	7	21	202	3	31	180	FR-8050D	10	0.5	79	51	75
North Mainland Coast	Brim River	Shore	Coastal	53.5084	-128.369	2009	6	13	164	3	4	180	FR-8050D	10	0.75	161	80	159
North Mainland Coast	Brim River	Shore	Coastal	53.5084	-128.369	2009	6	13	164	3	4	180	FR-8122	25	0.75	255	105	250
North Mainland Coast	Brim River	Shore	Coastal	53.5084	-128.369	2009	6	14	165	3	4	180	FR-8050D	10	0.75	171	56	170
North Mainland Coast	Brim River	Shore	Coastal	53.5084	-128.369	2009	6	14	165	3	4	180	FR-8122	25	0.75	250	123	250
North Mainland Coast	Brim River	Shore	Coastal	53.5084	-128.369	2009	6	30	181	3	7	182	FR-8050D	10	0.75	157	42	156
North Mainland Coast	Brim River	Shore	Coastal	53.5084	-128.369	2009	6	30	181	3	7	182	FR-8122	25	0.75	232	52	229
North Mainland Coast	East Inlet	Shore	Coastal	53.7037	-129.715	2001	7	18	199	4	8	129	FR-8050D	0	0.5	69	45	61
North Mainland Coast	East Inlet	Shore	Coastal	53.7037	-129.715	2001	7	19	200	4	9	123	FR-8050D	0	0.5	53	25	51
North Mainland Coast	East Inlet	Shore	Coastal	53.7037	-129.715	2005	6	23	174	3	8	180	FR-8050D	0	0.5	23	25	22
North Mainland Coast	East Inlet	Shore	Coastal	53.7037	-129.715	2005	6	23	174	3	8	180	FR-8050D	10	0.5	87	30	84
North Mainland Coast	East Inlet	Shore	Coastal	53.7037	-129.715	2005	6	24	175	3	9	111	FR-8050D	10	0.5	83	18	83
North Mainland Coast	East Inlet	Shore	Coastal	53.7037	-129.715	2005	6	24	175	3	9	111	FR-8050D	0	0.5	34	11	34
North Mainland Coast	East Inlet	Shore	Coastal	53.7037	-129.715	2005	6	25	176	3	9	180	FR-8050D	0	0.5	19	32	19
North Mainland Coast	East Inlet	Shore	Coastal	53.7037	-129.715	2005	6	25	176	3	9	180	FR-8050D	10	0.5	100	78	96
North Mainland Coast	East Inlet	Shore	Coastal	53.7037	-129.715	2005	7	18	199	3	30	180	FR-8050D	10	0.5	69	80	69
North Mainland Coast	East Inlet	Shore	Coastal	53.7037	-129.715	2005	7	18	199	3	30	180	FR-8050D	0	0.5	22	63	22
North Mainland Coast	East Inlet	Shore	Coastal	53.7037	-129.715	2005	7	19	200	3	31	180	FR-8050D	0	0.5	13	37	13
North Mainland Coast	East Inlet	Shore	Coastal	53.7037	-129.715	2005	7	19	200	3	31	180	FR-8050D	10	0.5	97	81	94
North Mainland Coast	East Inlet	Shore	Coastal	53.7082	-129.713	2009	6	18	169	3	7	183	FR-8122	25	0.75	210	157	201
North Mainland Coast	East Inlet	Shore	Coastal	53.7082	-129.713	2009	6	18	169	3	7	183	FR-8050D	10	0.75	105	57	104
North Mainland Coast	Gilttoyees	Shore	Coastal	53.8909	-128.991	2001	7	22	203	4	10	147	FR-8050D	0	0.5	79	94	73
North Mainland Coast	Gilttoyees	Shore	Coastal	53.8909	-128.991	2001	7	23	204	4	12	147	FR-8050D	0	0.5	97	82	85
North Mainland Coast	Gilttoyees	Shore	Coastal	53.8909	-128.991	2005	6	21	172	3	4	180	FR-8050D	0	0.5	8	48	8
North Mainland Coast	Gilttoyees	Shore	Coastal	53.8909	-128.991	2005	6	21	172	3	4	180	FR-8050D	10	0.5	20	23	20
North Mainland Coast	Gilttoyees	Shore	Coastal	53.8909	-128.991	2005	6	22	173	3	6	180	FR-8050D	10	0.5	49	108	49
North Mainland Coast	Gilttoyees	Shore	Coastal	53.8913	-128.991	2005	7	22	203	3	33	180	FR-8050D	10	0.5	8	40	8
North Mainland Coast	Gilttoyees	Shore	Coastal	53.8909	-128.991	2005	7	22	203	3	33	180	FR-8050D	0	0.5	20	17	20
North Mainland Coast	Gilttoyees	Shore	Coastal	53.8909	-128.991	2005	7	23	204	3	34	180	FR-8050D	10	0.5	87	70	78
North Mainland Coast	Gilttoyees	Shore	Coastal	53.8909	-128.991	2005	7	23	204	3	34	180	FR-8050D	0	0.5	29	70	27
North Mainland Coast	Gilttoyees	Shore	Coastal	53.8909	-128.991	2009	6	15	166	3	3	222	FR-8050D	10	0.75	151	318	146
North Mainland Coast	Gilttoyees	Shore	Coastal	53.8909	-128.991	2009	6	15	166	3	3	222	FR-8122	25	0.75	583	381	540
North Mainland Coast	Gilttoyees	Shore	Coastal	53.8909	-128.991	2009	7	1	182	3	8	227	FR-8050D	10	0.75	118	220	118
North Mainland Coast	Gilttoyees	Shore	Coastal	53.8909	-128.991	2009	7	1	182	3	8	227	FR-8122	25	0.75	333	357	309
North Mainland Coast	Gilttoyees	Shore	Coastal	53.8909	-128.991	2009	7	2	183	3	9	194	FR-8050D	10	0.75	34	255	33
North Mainland Coast	Gilttoyees	Shore	Coastal	53.8909	-128.991	2009	7	2	183	3	9	194	FR-8122	25	0.75	208	405	203
North Mainland Coast	Green	Shore	Coastal	52.939	-128.41	1998	7	17	198	3	25	183	FR-7111	25	0.5	230	82	201
North Mainland Coast	Green	Shore	Coastal	52.94	-128.411	2001	7	25	206	4	18	136	FR-8050D	0	0.5	69	32	59
North Mainland Coast	Green	Shore	Coastal	52.94	-128.411	2001	7	26	207	4	26	137	FR-8050D	0	0.5	64	54	58
North Mainland Coast	Green	Shore	Coastal	52.94	-128.411	2005	6	15	166	3	8	196	FR-8050D	0	0.5	25	66	23
North Mainland Coast	Green	Shore	Coastal	52.94	-128.411	2005	6	16	167	3	7	180	FR-8050D	0	0.5	35	59	33
North Mainland Coast	Green	Shore	Coastal	52.94	-128.411	2005	7	28	209	3	44	180	FR-8050D	0	0.5	82	22	79
North Mainland Coast	Green	Shore	Coastal	52.94	-128.411	2005	7	28	209	3	44	180	FR-8050D	10	0.5	171	25	160
North Mainland Coast	Green	Shore	Coastal	52.94	-128.411	2005	7	29	210	3	46	180	FR-8050D	0	0.5	104	35	84
North Mainland Coast	Green	Shore	Coastal	52.94	-128.411	2005	7	29	210	3	46	180	FR-8050D	10	0.5	54	26	44
North Mainland Coast	Green	Shore	Coastal	52.9394	-128.411	2009	6	9	160	3	9	198	FR-8122	25	0.75	112	178	104
North Mainland Coast	Green	Shore	Coastal	52.9394	-128.411	2009	6	9	160	3	9	198	FR-8050D	10	0.75	71	115	68
North Mainland Coast	Green	Shore	Coastal	52.9394	-128.411	2009	6	10	161	3	8	210	FR-8122	25	0.75	169	167	163
North Mainland Coast	Green	Shore	Coastal	52.9394	-128.411	2009	6	10	161	3	8	210	FR-8050D	10	0.75	78	123	76
North Mainland Coast	Khutze	Shore	Coastal	53.0849	-128.433	1998	7	20	201	3	30	181	FR-7111	25	0.5	145	27	136
North Mainland Coast	Khutze	Shore	Coastal	53.0849	-128.433	1998	7	21	202	3	31	196	FR-7111	25	0.5	128	55	125
North Mainland Coast	Khutze	Shore	Coastal	53.0865	-128.433	2001	6	6	157	4	6	139	FR-8050D	0	0.5	8	16	6
North Mainland Coast	Khutze	Shore	Coastal	53.0865	-128.433	2001	7	24	205	4	17	139	FR-8050D	0	0.5	55	89	55
North Mainland Coast	Khutze	Shore	Coastal	53.0849	-128.433	2005	6	17	168	3	6	180	FR-8050D	0	0.5	25	8	14
North Mainland Coast	Khutze	Shore	Coastal	53.0849	-128.433	2005	6	17	168	3	6	180	FR-8050D	0	0.5	24	11	14
North Mainland Coast	Khutze	Shore	Coastal	53.0849	-128.433	2005	6	18	169	3	6	180	FR-8050D	0	0.5	27	26	27
North Mainland Coast	Khutze	Shore	Coastal	53.0849	-128.433	2005	6	18	169	3	6	180	FR-8050D	0	0.5	23	24	21
North Mainland Coast	Khutze	Shore	Coastal	53.0852	-128.436	2009	6	11	162	3	7	181	FR-8050D	10	0.75	172	188	161
North Mainland Coast	Khutze	Shore	Coastal	53.0852	-128.436	2009	6	11	162	3	7	181	FR-8122	25	0.75	328	201	302
North Mainland Coast	Khutze	Shore	Coastal	53.0852	-128.436	2009	6	12	163	3	7	189	FR-8122	25	0.75	462	172	416
North Mainland Coast	Khutze	Shore	Coastal	53.0852	-128.436	2009	6	12	163	3	7	189	FR-8050D	10	0.75	253	185	244
North Mainland Coast	Khutze	Shore	Coastal	53.0852	-128.436	2009	6	26	177	3	9	210	FR-8050D	10	0.75	120	224	118
North Mainland Coast	Khutze	Shore	Coastal	53.0852	-128.436	2009	6	26	177	3	9	210	FR-8122	25	0.75	272	339	270
North Mainland Coast	Khutzeymateen River	Shore	Coastal	54.6008	-129.939	2001	7	8	189	3	58	82	FR-8050D	0	0.5	50	159	45
North Mainland Coast	Khutzeymateen River	Shore	Coastal	54.6008	-129.939	2001	7	9	190	3	59	140	FR-8050D	0	0.5	36	176	33
North Mainland Coast	Khutzeymateen River	Shore	Coastal	54.6008	-129.939	2005	7	3	184	3	10	36	FR-8050D	10	0.5	23	134	21
North Mainland Coast	Khutzeymateen River	Shore	Coastal	54.6008	-129.939	2005	7	3	184	3	10	137	FR-8050D	0	0.5	45	142	41
North Mainland Coast	Khutzeymateen River	Shore	Coastal	54.6008	-129.939	2005	7	6	187	3	12	153	FR-8050D	0	0.5	28	209	21
North Mainland Coast	Khutzeymateen River	Shore	Coastal	54.6008	-129.939	2005	7	13	194	3	19	150	FR-8050D	10	0.5	50	208	31
North Mainland Coast	Khutzeymateen River	Shore	Coastal	54.6039	-129.933	2009	6	1	152	3	11	210	FR-8050D	10	0.75	63	246	63
North Mainland Coast	Khutzeymateen River	Shore	Coastal	54.6039	-129.933	2009	6	1	152	3	11	210	FR-8122	25	0.75	308	358	308
North Mainland Coast	Khutzeymateen River	Shore	Coastal	54.6039	-129.933	2009	6	2	153	3	10	180	FR-8050D	10	0.75	60	224	60
North Mainland Coast	Khutzeymateen River	Shore	Coastal	54.6039	-129.933	2009	6	2	153	3	10	180	FR-8122	25	0.75	302	372	302
North Mainland Coast	Khutzeymateen River	Shore	Coastal	54.6039	-129.933	2009	6	24	175	3	3	201	FR-8122	25	0.75	718	394	692
North Mainland Coast	Khutzeymateen River	Shore	Coastal	54.6039	-129.933	2009	6	24	175	3	3	201	FR-8050D	10	0.75	461	332	454
North Mainland Coast	Kwinamass River	Shore	Coastal	54.7827	-130.17	2001	6	24	175	3	34	153	FR-8050D	0	0.5	32	244	19
North Mainland Coast	Kwinamass River	Shore	Coastal	54.7827	-130.17	2001	6	26	177	3	39	150	FR-8050D	0	0.5	41	437	35
North Mainland Coast	Kwinamass River	Shore	Coastal	54.7827	-130.17	2001	6	27	178	3	43	146	FR-8050D	0	0.5	44	401	28
North Mainland Coast	Kwinamass River	Shore	Coastal	54.7827	-130.17	2005	7	1	182	3	7	180	FR-8050D	0	0.5	71	487	65
North Mainland Coast	Kwinamass River	Shore	Coastal	54.7827	-130.17	2005	7	1	182	3	7	180	FR-8050D	10	0.5	302	536	254
North Mainland Coast	Kwinamass River	Shore	Coastal	54.7827	-130.17	2005	7	2	183	3	8	170	FR-8050D	10	0.5	375	604	366
North Mainland Coast	Kwinamass River	Shore	Coastal	54.7827	-130.17	2005	7	2	183	3	8	173	FR-8050D	0	0.5	168	529	165
North Mainland Coast	Kwinamass River	Shore	Coastal	54.7827	-130.17	2005	7	11	192	3	17	180	FR-8050D	10	0.5	186	1281	180
North Mainland Coast	Kwinamass River	Shore	Coastal	54.7827	-130.17	2005	7	12	193	3	18	180	FR-8050D	10	0.5	174	745	174
North Mainland Coast	Kwinamass River	Shore	Coastal	54.7848	-130.17	2009	5	31	151	3	12	210	FR-8050D	10	0.75	154	356	151
North Mainland Coast	Kwinamass River	Shore	Coastal	54.7848	-130.17	2009	5	31	151	3	12	210	FR-8122	25	0.75	559	425	553
North Mainland Coast	Kwinamass River	Shore	Coastal	54.7848	-130.17	2009	6	20	171	3	2	130	FR-8122	25	0.75	1713	435	1674
North Mainland Coast	Kwinamass River	Shore	Coastal	54.7848	-130.17	2009	6	20	171	3	2	131	FR-8050D	10	0.75	640	338	632
North Mainland Coast	Kwinamass River	Shore	Coastal	54.7848	-130.17	2009	6	21	172	3	2	198	FR-8122	25	0.75	1126	662	1054
North Mainland Coast	Kwinamass River	Shore	Coastal	54.7848	-130.17	2009	6	21	172	3	2	198	FR-8050D	10	0.75	479	486	466
North Mainland Coast	Toon River	Shore	Coastal	54.5016	-130.003	2001	6	29	180	3	41	148	FR-8050D	0	0.5	78	120	69
North Mainland Coast	Toon River	Shore	Coastal	54.5016	-130.003	2001	6	30	181	3	43	131	FR-8050D	0	0.5	85	112	72
North Mainland Coast	Toon River	Shore	Coastal	54.5016	-130.003	2005	6	29	180	3	7	180	FR-8050D	0	0.5	92	95	92
North Mainland Coast	Toon River	Shore	Coastal	54.5016	-130.003	2005	6	29	180	3	7	180	FR-8050D	10	0.5	199	143	198
North Mainland Coast	Toon River	Shore	Coastal	54.5016	-130.003	2005	6	30	181	3	8	167	FR-8050D	0	0.5	87	95	85
North Mainland Coast	Toon River	Shore	Coastal	54.5016	-130.003	2005	6	30	181	3	8	167	FR-8050D	10	0.5	267	254	260
North Mainland Coast	Toon River	Shore	Coastal	54.5016	-130.003	2005	7	9	190	3	16	63	FR-8050D	0	0.5	115	61	105
North Mainland Coast	Toon River	Shore	Coastal	54.5016	-130.003	2005	7	9	190	3	16	85	FR-8050D	10	0.5	90	62	83
North Mainland Coast	Toon River	Shore	Coastal	54.5016	-130.003	2005	8	7	219	3	15	127	FR-8050D	10	0.5	114	139	99
North Mainland Coast	Toon River	Shore	Coastal	54.5052	-130	2009	6	3	154	3	10	150	FR-8050D	10	0.75	100	140	100
North Mainland Coast	Toon River	Shore	Coastal	54.5052	-130	2009	6	3	154	3	10	150	FR-8122	25	0.75	221	269	221
North Mainland Coast	Toon River	Shore	Coastal	54.5052	-130	2009	6	4	155	3	9	180	FR-8050D	10	0.75	71	146	71
North Mainland Coast	Toon River	Shore	Coastal	54.5052	-130	2009	6	4	155	3	9	180	FR-8122	25	0.75	181	250	180
North Mainland Coast	Toon River	Shore	Coastal	54.5052	-130	2009	6	22	173	3	4	240	FR-8122	25	0.75	679	720	613
North Mainland Coast	Toon River	Shore	Coastal	54.5052	-130	2009	6	22	173	3	4	240	FR-8050D	10	0.75	440	460	414
South Mainland Coast	Brem	Shore	Coastal	50.4339	-124.666	2000	5	25	146	3	19	182	FR-7111	25	0.5	174	0	174
South Mainland Coast	Brem	Shore	Coastal	50.4339	-124.666	2000	6	27	179	3	9	180	FR-7111	25	0.5	316	0	316
South Mainland Coast	Brem	Shore	Coastal	50.4339	-124.666	2000	7	11	193	3	20	139	FR-7111	25	0.5	343	0	343
South Mainland Coast	Brem	Shore	Coastal	50.4339	-124.666	2001	6	4	155	3	11	180	FR-810D	25	0.5	252	0	252
South Mainland Coast	Brem	Shore	Coastal	50.4339	-124.666	2001	6	6	157	3	8	182	FR-810D	25	0.5	191	0	191
South Mainland Coast	Brem	Shore	Coastal	50.4305	-124.672	2006	6	23	174	3	7	180	FR-7111	25	0.75	345	14	336
South Mainland Coast	Brem	Shore	Coastal	50.4305	-124.672	2006	6	24	175	3	7	180	FR-7111	25	0.75	282	6	279
South Mainland Coast	Brem	Shore	Coastal	50.4304	-124.672	2006	7	10	191	3	18	180	FR-7111	25	0.75	288	11	288
South Mainland Coast	Brem	Shore	Coastal	50.4348	-124.661	2008	6	11	163	3	33	157	FR-7112	25	0.75	316	26	314
South Mainland Coast	Brem	Shore	Coastal	50.4348	-124.661	2008	6	12	164	3	33	157	FR-7112	25	0.75	267	32	259
South Mainland Coast	Brem	Shore	Coastal	50.4348	-124.661	2008	6	22	174	3	37	153	FR-7112	25	0.75	249	45	240
South Mainland Coast	Brem	Shore	Coastal	50.435	-124.66	2010	6	13	164	3	34	152	FR-7112	25	0.75	282	25	245
South Mainland Coast	Brem	Shore	Coastal	50.435	-124.661	2010	6	22	173	3	35	152	FR-7112	25	0.75	590	75	568
South Mainland Coast	Brem	Shore	Coastal	50.4322	-124.673	2010	6	23	174	3	35	141	FR-7112	25	0.75	526	81	507
South Mainland Coast	Brittain	Shore	Coastal	49.9973	-124.004	2000	6	16	168	3	6	199	FR-7111	25	0.5	159	0	159
South Mainland Coast	Brittain	Shore	Coastal	49.9973	-124.004	2000	7	16	198	3	25	181	FR-7111	25	0.5	86	0	86
South Mainland Coast	Brittain	Shore	Coastal	49.9973	-124.004	2000	7	17	199	3	25	180	FR-7111	25	0.5	68	0	68
South Mainland Coast	Brittain	Shore	Coastal	49.9973	-124.004	2001	5	31	151	3	14	180	FR-810D	25	0.5	56	0	56
South Mainland Coast	Brittain	Shore	Coastal	49.9973	-124.004	2001	7	17	198	3	20	73	FR-810D	25	0.5	67	0	67
South Mainland Coast	Brittain	Shore	Coastal	49.9913	-124.01	2006	7	17	198	3	24	0	FR-7111	25	0.75	77	42	74
South Mainland Coast	Brittain	Shore	Coastal	49.9916	-124.01	2006	7	20	201	3	28	180	FR-7111	25	0.75	37	34	36
South Mainland Coast	Brittain	Shore	Coastal	49.9878	-124.01	2008	6	5	157	3	40	127	FR-7112	25	0.75	0	0	0
South Mainland Coast	Brittain	Shore	Coastal	49.9882	-124.01	2008	7	4	186	3	38	142	FR-7112	25	0.75	40	28	35
South Mainland Coast	Brittain	Shore	Coastal	49.9922	-124.01	2010	6	7	158	3	35	110	FR-7112	25	0.75	58	19	58
South Mainland Coast	Brittain	Shore	Coastal	49.9922	-124.01	2010	6	8	159	3	33	155	FR-7112	25	0.75	60	30	59
South Mainland Coast	Brittain	Shore	Coastal	49.9892	-124.01	2010	7	8	189	3	39	155	FR-7112	25	0.75	31	16	31
South Mainland Coast	Deserted	Shore	Coastal	50.0953	-123.748	2000	6	9	161	3	5	111	FR-7111	25	0.5	99	0	99
South Mainland Coast	Deserted	Shore	Coastal	50.0953	-123.748	2000	6	17	169	3	4	180	FR-7111	25	0.5	77	0	77
South Mainland Coast	Deserted	Shore	Coastal	50.0953	-123.748	2000	7	15	197	3	22	180	FR-7111	25	0.5	107	0	107
South Mainland Coast	Deserted	Shore	Coastal	50.088	-123.744	2008	6	1	153	3	39	98	FR-7112	25	0.75	55	18	53
South Mainland Coast	Deserted	Shore	Coastal	50.088	-123.744	2008	6	2	154	3	49	137	FR-7112	25	0.75	56	25	50
South Mainland Coast	Deserted	Shore	Coastal	50.0877	-123.744	2008	7	1	183	3	38	155	FR-7112	25	0.75	77	42	73
South Mainland Coast	Deserted	Shore	Coastal	50.0878	-123.745	2010	6	4	155	3	31	157	FR-7112	25	0.75	54	48	54
South Mainland Coast	Deserted	Shore	Coastal	50.0878	-123.745	2010	6	5	156	3	35	146	FR-7112	25	0.75	55	38	49
South Mainland Coast	Deserted	Shore	Coastal	50.0879	-123.744	2010	7	5	186	3	38	154	FR-7112	25	0.75	26	13	25
South Mainland Coast	Forbes	Shore	Coastal	50.2458	-124.592	2000	6	4	156	3	10	180	FR-7111	25	0.5	55	0	55
South Mainland Coast	Forbes	Shore	Coastal	50.2458	-124.592	2000	6	5	157	3	10	180	FR-7111	25	0.5	212	0	212
South Mainland Coast	Forbes	Shore	Coastal	50.2458	-124.592	2000	6	23	175	3	8	180	FR-7111	25	0.5	159	0	159
South Mainland Coast	Forbes	Shore	Coastal	50.2458	-124.592	2001	6	3	154	3	12	180	FR-810D	25	0.5	260	0	260
South Mainland Coast	Forbes	Shore	Coastal	50.2458	-124.592	2001	6	7	158	3	9	180	FR-810D	25	0.5	165	0	165
South Mainland Coast	Forbes	Shore	Coastal	50.2458	-124.592	2001	6	8	159	3	9	176	FR-810D	25	0.5	147	0	147
South Mainland Coast	Forbes	Shore	Coastal	50.2458	-124.592	2001	6	13	164	3	8	180	FR-810D	25	0.5	145	0	145
South Mainland Coast	Forbes	Shore	Coastal	50.2458	-124.592	2001	7	4	185	3	17	118	FR-810D	25	0.5	95	0	95
South Mainland Coast	Forbes	Shore	Coastal	50.247	-124.592	2008	6	7	159	3	35	162	FR-7112	25	0.75	106	62	80
South Mainland Coast	Forbes	Shore	Coastal	50.2478	-124.593	2008	6	19	171	3	33	155	FR-7112	25	0.75	127	34	124
South Mainland Coast	Forbes	Shore	Coastal	50.2478	-124.593	2008	6	20	172	3	34	145	FR-7112	25	0.75	128	37	119
South Mainland Coast	Forbes	Shore	Coastal	50.2468	-124.592	2010	6	9	160	3	34	130	FR-7112	25	0.75	83	14	74
South Mainland Coast	Forbes	Shore	Coastal	50.2465	-124.592	2010	6	19	170	3	35	144	FR-7112	25	0.75	123	26	122
South Mainland Coast	Forbes	Shore	Coastal	50.2465	-124.592	2010	6	20	171	3	35	152	FR-7112	25	0.75	147	41	140
South Mainland Coast	Orford	Shore	Coastal	50.5974	-124.864	2000	5	29	150	3	14	181	FR-7111	25	0.5	119	0	119
South Mainland Coast	Orford	Shore	Coastal	50.5974	-124.864	2000	7	1	183	3	10	169	FR-7111	25	0.5	135	0	135
South Mainland Coast	Orford	Shore	Coastal	50.5974	-124.864	2000	7	2	184	3	12	180	FR-7111	25	0.5	146	0	146
South Mainland Coast	Orford	Shore	Coastal	50.5974	-124.864	2001	6	15	166	3	7	180	FR-810D	25	0.5	137	0	137
South Mainland Coast	Orford	Shore	Coastal	50.5974	-124.864	2001	6	16	167	3	7	180	FR-810D	25	0.5	91	0	91
South Mainland Coast	Orford	Shore	Coastal	50.5974	-124.864	2001	7	10	191	3	19	178	FR-810D	25	0.5	207	0	207
South Mainland Coast	Orford	Shore	Coastal	50.5974	-124.864	2001	7	11	192	3	15	119	FR-810D	25	0.5	135	0	135
South Mainland Coast	Orford	Shore	Coastal	50.5934	-124.864	2006	6	27	178	3	8	180	FR-7111	25	0.75	148	11	148
South Mainland Coast	Orford	Shore	Coastal	50.5934	-124.864	2006	6	30	181	3	10	180	FR-7111	25	0.75	538	102	536
South Mainland Coast	Orford	Shore	Coastal	50.592	-124.868	2006	7	14	195	3	22	169	FR-7111	25	0.5	451	58	451
South Mainland Coast	Orford	Shore	Coastal	50.5971	-124.865	2008	6	15	167	3	35	153	FR-7112	25	0.5	154	60	153
South Mainland Coast	Orford	Shore	Coastal	50.5971	-124.865	2008	6	16	168	3	33	155	FR-7112	25	0.5	208	64	200
South Mainland Coast	Orford	Shore	Coastal	50.5971	-124.865	2008	6	25	177	3	38	152	FR-7112	25	0.5	256	80	252
South Mainland Coast	Orford	Shore	Coastal	50.592	-124.864	2010	6	15	166	3	32	154	FR-7112	25	0.75	244	84	230
South Mainland Coast	Orford	Shore	Coastal	50.5915	-124.864	2010	6	27	178	3	35	153	FR-7112	25	0.75	323	95	306
South Mainland Coast	Orford	Shore	Coastal	50.5915	-124.864	2010	6	28	179	3	35	153	FR-7112	25	0.75	246	128	224
South Mainland Coast	Quatam	Shore	Coastal	50.38	-124.942	2000	5	28	149	3	16	169	FR-7111	25	0.5	116	0	116
South Mainland Coast	Quatam	Shore	Coastal	50.38	-124.942	2000	6	21	173	3	8	180	FR-7111	25	0.5	171	0	171
South Mainland Coast	Quatam	Shore	Coastal	50.38	-124.942	2000	6	22	174	3	7	181	FR-7111	25	0.5	148	0	148
South Mainland Coast	Quatam	Shore	Coastal	50.38	-124.942	2001	6	14	165	3	8	180	FR-810D	25	0.5	160	0	160
South Mainland Coast	Quatam	Shore	Coastal	50.38	-124.942	2001	6	21	172	3	9	179	FR-810D	25	0.5	118	0	118
South Mainland Coast	Quatam	Shore	Coastal	50.38	-124.942	2001	6	22	173	3	8	140	FR-810D	25	0.5	153	0	153
South Mainland Coast	Quatam	Shore	Coastal	50.38	-124.942	2001	7	12	193	3	20	122	FR-810D	25	0.5	134	0	134
South Mainland Coast	Quatam	Shore	Coastal	50.38	-124.942	2001	7	13	194	3	21	121	FR-810D	25	0.5	229	0	229
South Mainland Coast	Quatam	Shore	Coastal	50.3873	-124.947	2006	7	1	182	3	12	180	FR-7111	25	0.75	267	89	266
South Mainland Coast	Quatam	Shore	Coastal	50.3824	-124.944	2006	7	15	196	3	24	0	FR-7111	25	0.75	97	6	96
South Mainland Coast	Quatam	Shore	Coastal	50.3824	-124.944	2006	7	16	197	3	25	0	FR-7111	25	0.75	125	10	124
South Mainland Coast	Quatam	Shore	Coastal	50.3763	-124.941	2008	6	17	169	3	35	144	FR-7112	25	0.75	101	15	95
South Mainland Coast	Quatam	Shore	Coastal	50.3761	-124.941	2008	6	26	178	3	38	149	FR-7112	25	0.75	150	45	141
South Mainland Coast	Quatam	Shore	Coastal	50.3761	-124.941	2008	6	27	179	3	37	168	FR-7112	25	0.75	198	42	177
South Mainland Coast	Quatam	Shore	Coastal	50.3758	-124.941	2010	6	16	167	3	29	158	FR-7112	25	0.75	117	24	114
South Mainland Coast	Quatam	Shore	Coastal	50.3763	-124.942	2010	6	29	180	3	31	160	FR-7112	25	0.75	193	58	187
South Mainland Coast	Quatam	Shore	Coastal	50.3763	-124.942	2010	6	30	181	3	39	136	FR-7112	25	0.75	119	31	112
South Mainland Coast	Skwawka	Shore	Coastal	50.2	-123.696	2000	6	7	159	3	7	201	FR-7111	25	0.5	67	0	67
South Mainland Coast	Skwawka	Shore	Coastal	50.2	-123.696	2000	7	13	195	3	20	180	FR-7111	25	0.5	136	0	136
South Mainland Coast	Skwawka	Shore	Coastal	50.2	-123.696	2000	7	14	196	3	22	180	FR-7111	25	0.5	155	0	155
South Mainland Coast	Skwawka	Shore	Coastal	50.2	-123.696	2000	7	14	196	3	22	180	FR-7111	25	0.5	36	0	36
South Mainland Coast	Skwawka	Shore	Coastal	50.2106	-123.973	2006	7	5	186	3	13	180	FR-7111	25	0.75	206	35	205
South Mainland Coast	Skwawka	Shore	Coastal	50.2106	-123.973	2006	7	6	187	3	13	175	FR-7111	25	0.75	338	46	312
South Mainland Coast	Skwawka	Shore	Coastal	50.2106	-123.973	2006	7	18	199	3	25	193	FR-7111	25	0.75	263	101	235
South Mainland Coast	Skwawka	Shore	Coastal	50.213	-123.98	2008	6	4	156	3	41	151	FR-7112	25	0.75	175	61	167
South Mainland Coast	Skwawka	Shore	Coastal	50.2133	-123.981	2008	7	2	184	3	34	161	FR-7112	25	0.75	218	94	215
South Mainland Coast	Skwawka	Shore	Coastal	50.2133	-123.981	2008	7	3	185	3	38	146	FR-7112	25	0.75	248	97	238
South Mainland Coast	Skwawka	Shore	Coastal	50.2132	-123.981	2010	6	6	157	3	37	150	FR-7112	25	0.75	243	68	240
South Mainland Coast	Skwawka	Shore	Coastal	50.2134	-123.981	2010	7	6	187	3	39	153	FR-7112	25	0.75	135	44	134
South Mainland Coast	Skwawka	Shore	Coastal	50.2134	-123.981	2010	7	7	188	3	43	150	FR-7112	25	0.75	207	61	206
South Mainland Coast	Southgate	Shore	Coastal	50.8953	-124.794	2000	5	30	151	3	11	180	FR-7111	25	0.5	67	0	67
South Mainland Coast	Southgate	Shore	Coastal	50.8953	-124.794	2000	7	3	185	3	11	140	FR-7111	25	0.5	71	0	71
South Mainland Coast	Southgate	Shore	Coastal	50.8953	-124.794	2000	7	4	186	3	11	180	FR-7111	25	0.5	95	0	95
South Mainland Coast	Southgate	Shore	Coastal	50.8947	-124.794	2008	6	13	165	3	30	153	FR-7112	25	0.75	26	9	25
South Mainland Coast	Southgate	Shore	Coastal	50.8947	-124.794	2008	6	14	166	3	35	154	FR-7112	25	0.75	18	7	18
South Mainland Coast	Southgate	Shore	Coastal	50.8949	-124.795	2008	6	23	175	3	38	152	FR-7112	25	0.75	24	14	24
South Mainland Coast	Southgate	Shore	Coastal	50.8949	-124.795	2008	6	24	176	3	38	152	FR-7112	25	0.75	44	24	42
South Mainland Coast	Southgate	Shore	Coastal	50.8941	-124.793	2010	6	14	165	3	3	181	FR-7112	25	0.75	45	16	39
South Mainland Coast	Southgate	Shore	Coastal	50.8938	-124.794	2010	6	25	176	3	31	157	FR-7112	25	0.75	73	24	71
South Mainland Coast	Southgate	Shore	Coastal	50.8938	-124.794	2010	6	26	177	3	32	156	FR-7112	25	0.75	60	44	59
South Mainland Coast	Toba	Shore	Coastal	50.4855	-124.394	2000	5	22	143	3	20	204	FR-7111	25	0.5	40	0	40
South Mainland Coast	Toba	Shore	Coastal	50.4814	-124.376	2000	5	23	144	3	19	212	FR-7111	25	0.5	435	0	435
South Mainland Coast	Toba	Shore	Coastal	50.4814	-124.376	2000	6	24	176	3	6	180	FR-7111	25	0.5	358	0	358
South Mainland Coast	Toba	Shore	Coastal	50.4814	-124.376	2000	6	25	177	2	52	195	FR-7111	25	0.5	156	0	156
South Mainland Coast	Toba	Shore	Coastal	50.4855	-124.394	2000	6	26	178	3	7	181	FR-7111	25	0.5	34	0	34
South Mainland Coast	Toba	Shore	Coastal	50.4814	-124.376	2001	6	10	161	3	7	180	FR-810D	25	0.5	217	0	217
South Mainland Coast	Toba	Shore	Coastal	50.4814	-124.376	2001	6	11	162	3	6	132	FR-810D	25	0.5	244	0	244
South Mainland Coast	Toba	Shore	Coastal	50.4814	-124.376	2001	6	12	163	3	7	182	FR-810D	25	0.5	224	0	224
South Mainland Coast	Toba	Shore	Coastal	50.4814	-124.376	2001	7	6	187	3	12	180	FR-810D	25	0.5	156	0	156
South Mainland Coast	Toba	Shore	Coastal	50.4864	-124.381	2006	6	25	176	3	6	180	FR-7111	25	0.75	279	38	275
South Mainland Coast	Toba	Shore	Coastal	50.4864	-124.381	2006	6	26	177	3	6	180	FR-7111	25	0.75	115	13	113
South Mainland Coast	Toba	Shore	Coastal	50.4864	-124.381	2006	7	11	192	3	17	180	FR-7111	25	0.75	275	120	275
South Mainland Coast	Toba	Shore	Coastal	50.4862	-124.393	2008	6	9	161	3	33	158	FR-7112	25	0.75	154	85	151
South Mainland Coast	Toba	Shore	Coastal	50.4862	-124.393	2008	6	10	162	3	33	158	FR-7112	25	0.75	262	103	243
South Mainland Coast	Toba	Shore	Coastal	50.4862	-124.393	2008	6	21	173	3	34	155	FR-7112	25	0.75	85	67	82
South Mainland Coast	Toba	Shore	Coastal	50.4758	-124.404	2010	6	11	162	3	35	151	FR-7112	25	0.75	433	108	389
South Mainland Coast	Toba	Shore	Coastal	50.4758	-124.404	2010	6	12	163	3	36	150	FR-7112	25	0.75	217	219	217
South Mainland Coast	Toba	Shore	Coastal	50.4756	-124.404	2010	6	21	172	3	35	152	FR-7112	25	0.75	268	114	259
South Mainland Coast	Vancouver	Shore	Coastal	49.9239	-123.875	2000	6	6	158	3	8	169	FR-7111	25	0.5	74	0	74
South Mainland Coast	Vancouver	Shore	Coastal	49.9239	-123.875	2000	6	18	170	3	5	191	FR-7111	25	0.5	197	0	197
South Mainland Coast	Vancouver	Shore	Coastal	49.9239	-123.875	2000	7	12	194	3	20	180	FR-7111	25	0.5	96	0	96
South Mainland Coast	Vancouver	Shore	Coastal	49.9239	-123.875	2001	5	26	146	3	18	117	FR-810D	25	0.5	25	0	25
South Mainland Coast	Vancouver	Shore	Coastal	49.9239	-123.875	2001	5	27	147	3	17	179	FR-810D	25	0.5	37	0	37
South Mainland Coast	Vancouver	Shore	Coastal	49.9239	-123.875	2001	7	14	195	3	15	163	FR-810D	25	0.5	89	0	89
South Mainland Coast	Vancouver	Shore	Coastal	49.9236	-123.877	2006	7	3	184	3	11	0	FR-7111	25	0.75	265	37	263
South Mainland Coast	Vancouver	Shore	Coastal	49.9236	-123.877	2006	7	4	185	3	12	4	FR-7111	25	0.75	149	31	146
South Mainland Coast	Vancouver	Shore	Coastal	49.9236	-123.877	2006	7	19	200	3	26	160	FR-7111	25	0.75	199	50	198
South Mainland Coast	Vancouver	Shore	Coastal	49.9233	-123.876	2008	5	31	152	3	40	155	FR-7112	25	0.75	16	10	14
South Mainland Coast	Vancouver	Shore	Coastal	49.9231	-123.878	2008	6	29	181	3	39	153	FR-7112	25	0.75	88	34	87
South Mainland Coast	Vancouver	Shore	Coastal	49.9231	-123.878	2008	6	30	182	3	39	155	FR-7112	25	0.75	107	40	107
South Mainland Coast	Vancouver	Shore	Coastal	49.9239	-123.877	2010	6	3	154	3	4	187	FR-7112	25	0.75	87	22	83
South Mainland Coast	Vancouver	Shore	Coastal	49.9144	-123.87	2010	7	2	183	3	38	153	FR-7112	25	0.75	153	22	146
South Mainland Coast	Vancouver	Shore	Coastal	49.9144	-123.87	2010	7	3	184	3	39	152	FR-7112	25	0.75	114	15	113
West and North Vancouver Island	Bedwell	Shore	Coastal	49.3556	-125.774	1996	6	5	157	3	50	150	FR-810D	25	0.5	410	214	404
West and North Vancouver Island	Bedwell	Shore	Coastal	49.3556	-125.774	1996	7	3	185	3	53	122	FR-810D	25	0.5	365	60	354
West and North Vancouver Island	Bedwell	Shore	Coastal	49.3556	-125.774	1996	7	4	186	3	54	140	FR-810D	25	0.5	406	104	403
West and North Vancouver Island	Bedwell	Shore	Coastal	49.3556	-125.774	1996	7	5	187	3	55	150	FR-810D	25	0.5	395	112	394
West and North Vancouver Island	Bedwell	Shore	Coastal	49.3556	-125.774	1997	5	7	127	4	14	150	FR-810D	25	0.5	254	64	249
West and North Vancouver Island	Bedwell	Shore	Coastal	49.3556	-125.774	1997	5	8	128	4	13	150	FR-810D	25	0.5	457	112	433
West and North Vancouver Island	Bedwell	Shore	Coastal	49.3556	-125.774	1997	6	2	153	3	52	150	FR-810D	25	0.5	251	64	250
West and North Vancouver Island	Bedwell	Shore	Coastal	49.3556	-125.774	1997	7	1	182	3	52	150	FR-810D	25	0.5	384	59	382
West and North Vancouver Island	Bedwell	Shore	Coastal	49.3556	-125.774	1997	7	2	183	3	52	150	FR-810D	25	0.5	364	45	364
West and North Vancouver Island	Bedwell	Shore	Coastal	49.3556	-125.774	1997	7	27	208	4	19	150	FR-810D	25	0.5	120	82	119
West and North Vancouver Island	Bedwell	Shore	Coastal	49.3556	-125.774	1997	7	28	209	4	20	150	FR-810D	25	0.5	103	66	102
West and North Vancouver Island	Bedwell	Shore	Coastal	49.3556	-125.774	1998	5	16	136	4	10	150	FR-810D	25	0.5	106	24	105
West and North Vancouver Island	Bedwell	Shore	Coastal	49.3556	-125.774	1998	6	8	159	3	50	150	FR-810D	25	0.5	372	144	345
West and North Vancouver Island	Bedwell	Shore	Coastal	49.3556	-125.774	1998	6	9	160	3	49	150	FR-810D	25	0.5	466	178	460
West and North Vancouver Island	Bedwell	Shore	Coastal	49.3556	-125.774	1998	7	11	192	4	1	150	FR-810D	25	0.5	611	97	538
West and North Vancouver Island	Bedwell	Boat	Coastal	49.3555	-125.774	1999	5	20	140	3	31	214	FR-7111	25	0.5	335	193	332
West and North Vancouver Island	Bedwell	Boat	Coastal	49.359	-125.785	2006	5	19	139	4	6	150	FR-810D	25	0.75	117	55	105
West and North Vancouver Island	Bedwell	Boat	Coastal	49.3606	-125.783	2006	5	20	140	4	7	177	FR-810D	25	0.75	373	141	333
West and North Vancouver Island	Bedwell	Boat	Coastal	49.3555	-125.774	2006	6	7	158	3	47	155	FR-810D	25	0.75	339	116	330
West and North Vancouver Island	Bedwell	Boat	Coastal	49.3555	-125.774	2006	6	8	159	3	45	185	FR-810D	25	0.75	252	235	242
West and North Vancouver Island	Bedwell	Boat	Coastal	49.3555	-125.774	2006	6	30	181	3	49	218	FR-810D	25	0.75	393	214	379
West and North Vancouver Island	Bedwell	Boat	Coastal	49.3555	-125.774	2006	7	1	182	3	48	229	FR-810D	25	0.75	633	314	556
West and North Vancouver Island	Bedwell	Boat	Coastal	49.3556	-125.774	2007	6	22	173	3	16	194	FR-7112	25	0.75	434	237	423
West and North Vancouver Island	Bedwell	Boat	Coastal	49.3556	-125.774	2007	6	23	174	3	17	154	FR-7112	25	0.75	241	152	225
West and North Vancouver Island	Bedwell	Boat	Coastal	49.3554	-125.775	2007	7	25	206	3	42	194	FR-7112	25	0.75	58	68	58
West and North Vancouver Island	Bedwell	Boat	Coastal	49.3554	-125.775	2007	7	26	207	3	47	204	FR-7112	25	0.75	121	94	117
West and North Vancouver Island	Bedwell	Boat	Coastal	49.3555	-125.775	2009	5	21	141	4	5	153	FR-7112	25	0.75	160	72	160
West and North Vancouver Island	Bedwell	Boat	Coastal	49.3555	-125.775	2009	5	22	142	4	5	151	FR-7112	25	0.75	221	92	221
West and North Vancouver Island	Bedwell	Boat	Coastal	49.3555	-125.775	2009	6	20	171	3	44	161	FR-7112	25	0.75	447	205	446
West and North Vancouver Island	Bulson	Shore	Coastal	49.2537	-125.733	1996	6	11	163	3	47	150	FR-810D	25	0.5	324	200	316
West and North Vancouver Island	Bulson	Shore	Coastal	49.2537	-125.733	1996	6	12	164	3	47	145	FR-810D	25	0.5	263	174	258
West and North Vancouver Island	Bulson	Shore	Coastal	49.2537	-125.733	1996	7	8	190	3	57	150	FR-810D	25	0.5	436	127	403
West and North Vancouver Island	Bulson	Shore	Coastal	49.2537	-125.733	1996	7	9	191	3	58	144	FR-810D	25	0.5	355	49	349
West and North Vancouver Island	Bulson	Shore	Coastal	49.2537	-125.733	1996	7	10	192	3	59	127	FR-810D	25	0.5	216	43	213
West and North Vancouver Island	Bulson	Shore	Coastal	49.2537	-125.733	1997	5	9	129	4	18	150	FR-810D	25	0.5	305	68	299
West and North Vancouver Island	Bulson	Shore	Coastal	49.2537	-125.733	1997	5	10	130	4	17	150	FR-810D	25	0.5	224	78	197
West and North Vancouver Island	Bulson	Shore	Coastal	49.2537	-125.733	1997	5	24	144	3	59	150	FR-810D	25	0.5	259	58	245
West and North Vancouver Island	Bulson	Shore	Coastal	49.2537	-125.733	1997	6	19	170	3	47	139	FR-810D	25	0.5	332	130	317
West and North Vancouver Island	Bulson	Shore	Coastal	49.2537	-125.733	1997	6	20	171	3	47	139	FR-810D	25	0.5	391	149	374
West and North Vancouver Island	Bulson	Shore	Coastal	49.2537	-125.733	1997	7	25	206	4	16	150	FR-810D	25	0.5	175	173	171
West and North Vancouver Island	Bulson	Shore	Coastal	49.2537	-125.733	1997	7	26	207	4	17	150	FR-810D	25	0.5	188	185	172
West and North Vancouver Island	Bulson	Shore	Coastal	49.2537	-125.733	1998	5	17	137	3	57	150	FR-810D	25	0.5	169	300	168
West and North Vancouver Island	Bulson	Shore	Coastal	49.2537	-125.733	1998	5	18	138	4	6	150	FR-810D	25	0.5	362	288	350
West and North Vancouver Island	Bulson	Shore	Coastal	49.2537	-125.733	1998	6	6	157	3	50	150	FR-810D	25	0.5	468	104	459
West and North Vancouver Island	Bulson	Shore	Coastal	49.2537	-125.733	1998	6	7	158	3	50	150	FR-810D	25	0.5	446	238	434
West and North Vancouver Island	Bulson	Shore	Coastal	49.2537	-125.733	1998	7	9	190	3	59	150	FR-810D	25	0.5	421	222	391
West and North Vancouver Island	Bulson	Shore	Coastal	49.2537	-125.733	1998	7	10	191	3	59	150	FR-810D	25	0.5	372	234	355
West and North Vancouver Island	Bulson	Shore	Coastal	49.2545	-125.732	1999	5	19	139	3	36	180	FR-7111	25	0.75	221	116	203
West and North Vancouver Island	Bulson	Shore	Coastal	49.2588	-125.729	2006	5	19	139	4	0	192	FR-7111	25	0.75	337	137	326
West and North Vancouver Island	Bulson	Shore	Coastal	49.2588	-125.729	2006	5	20	140	4	5	201	FR-7111	25	0.75	421	242	378
West and North Vancouver Island	Bulson	Shore	Coastal	49.2588	-125.729	2006	6	7	158	3	49	178	FR-7111	25	0.75	286	163	278
West and North Vancouver Island	Bulson	Shore	Coastal	49.2588	-125.729	2006	6	8	159	3	48	244	FR-7111	25	0.75	439	295	415
West and North Vancouver Island	Bulson	Shore	Coastal	49.2588	-125.729	2006	6	30	181	3	50	165	FR-7111	25	0.75	371	267	365
West and North Vancouver Island	Bulson	Shore	Coastal	49.2588	-125.729	2006	7	1	182	3	51	232	FR-7111	25	0.75	349	421	260
West and North Vancouver Island	Bulson	Boat	Coastal	49.2545	-125.732	2007	6	20	171	3	16	180	FR-7112	25	0.75	273	177	263
West and North Vancouver Island	Bulson	Boat	Coastal	49.2545	-125.732	2007	6	21	172	3	15	139	FR-7112	25	0.75	330	106	308
West and North Vancouver Island	Bulson	Shore	Coastal	49.2537	-125.733	2007	7	24	205	3	41	184	FR-7112	25	0.75	37	42	36
West and North Vancouver Island	Bulson	Boat	Coastal	49.2543	-125.732	2009	5	19	139	4	8	147	FR-7112	25	0.75	179	48	170
West and North Vancouver Island	Bulson	Boat	Coastal	49.2543	-125.732	2009	5	20	140	4	11	147	FR-7112	25	0.75	187	85	186
West and North Vancouver Island	Bulson	Boat	Coastal	49.2543	-125.732	2009	6	18	169	3	46	169	FR-7112	25	0.75	299	324	249
West and North Vancouver Island	Kelsey Bay	Shore	Inland	50.3976	-125.961	2002	7	26	207	3	43	180	FR-8050D	0	0.75	17	5	17
West and North Vancouver Island	Kelsey Bay	Shore	Inland	50.3976	-125.961	2004	7	3	185	3	18	180	FR-7111	25	0.75	54	39	45
West and North Vancouver Island	Kelsey Bay	Shore	Inland	50.3976	-125.961	2004	7	4	186	3	19	180	FR-7111	25	0.75	101	58	101
West and North Vancouver Island	Kelsey Bay	Shore	Inland	50.3976	-125.961	2006	6	2	153	3	15	180	FR-8051	12.8	0.75	73	43	70
West and North Vancouver Island	Kelsey Bay	Shore	Inland	50.3976	-125.961	2006	6	30	181	3	13	169	FR-8051	12.8	0.75	92	21	92
West and North Vancouver Island	Kelsey Bay	Shore	Inland	50.3976	-125.961	2006	7	18	199	3	25	185	FR-8051	12.8	0.75	46	21	44
West and North Vancouver Island	Kelsey Bay	Shore	Inland	50.3976	-125.961	2006	7	19	200	3	26	185	FR-8051	12.8	0.75	139	26	139
West and North Vancouver Island	Kelsey Bay	Shore	Inland	50.3976	-125.961	2006	8	1	213	3	48	180	FR-8051	12.8	0.75	18	10	14
West and North Vancouver Island	Kelsey Bay	Shore	Inland	50.3976	-125.961	2007	6	15	166	3	10	180	FR-8051	12.8	0.75	37	14	37
West and North Vancouver Island	Kelsey Bay	Shore	Inland	50.3976	-125.961	2007	6	21	172	3	10	181	FR-8051	12.8	0.75	18	7	17
West and North Vancouver Island	Kelsey Bay	Shore	Inland	50.3976	-125.961	2007	7	17	198	3	29	169	FR-8051	12.8	0.75	11	4	11
West and North Vancouver Island	Kelsey Bay	Shore	Inland	50.3976	-125.961	2007	7	18	199	3	30	169	FR-8051	12.8	0.75	40	11	40
West and North Vancouver Island	Kelsey Bay	Shore	Inland	50.3976	-125.961	2007	8	1	213	3	48	169	FR-8051	12.8	0.75	39	3	39
West and North Vancouver Island	Kelsey Bay	Shore	Inland	50.3976	-125.961	2008	6	19	171	3	10	180	FR-8051	12.8	0.75	89	41	88
West and North Vancouver Island	Kelsey Bay	Shore	Inland	50.3976	-125.961	2008	7	4	186	3	17	147	FR-8051	12.8	0.75	69	7	66
West and North Vancouver Island	Kelsey Bay	Shore	Inland	50.3976	-125.961	2008	7	30	212	3	57	157	FR-8051	12.8	0.75	43	8	43
West and North Vancouver Island	Kelsey Bay	Shore	Inland	50.3976	-125.961	2008	7	31	213	3	47	180	FR-8051	12.8	0.75	26	13	26
West and North Vancouver Island	Kelsey Bay	Shore	Inland	50.3976	-125.961	2010	6	1	152	3	15	180	FR-8051	12.8	0.75	84	72	83
West and North Vancouver Island	Kelsey Bay	Shore	Inland	50.3976	-125.961	2010	6	15	166	3	10	180	FR-8051	12.8	0.75	82	12	82
West and North Vancouver Island	Kelsey Bay	Shore	Inland	50.3976	-125.961	2010	6	29	180	3	15	180	FR-8051	12.8	0.75	133	64	131
West and North Vancouver Island	Kelsey Bay	Shore	Inland	50.3976	-125.961	2010	7	12	193	3	24	163	FR-8051	12.8	0.75	8	1	8
West and North Vancouver Island	Kelsey Bay	Shore	Inland	50.3976	-125.961	2010	7	28	209	3	41	180	FR-8051	12.8	0.75	59	2	57
West and North Vancouver Island	Kelsey Bay	Shore	Inland	50.3976	-125.961	2011	6	7	158	3	14	60	FR-8051	12.8	0.75	NA	NA	NA
West and North Vancouver Island	Kelsey Bay	Shore	Inland	50.3976	-125.961	2011	6	28	179	3	16	180	FR-8051	12.8	0.75	75	17	73
West and North Vancouver Island	Kelsey Bay	Shore	Inland	50.3976	-125.961	2011	7	6	187	3	21	146	FR-8051	12.8	0.75	63	56	62
West and North Vancouver Island	Kelsey Bay	Shore	Inland	50.3976	-125.961	2011	7	15	196	3	30	35	FR-8051	12.8	0.75	136	16	136
West and North Vancouver Island	Kelsey Bay	Shore	Inland	50.3976	-125.961	2011	7	20	201	3	36	187	FR-8051	12.8	0.75	124	17	123
West and North Vancouver Island	Kelsey Bay	Shore	Inland	50.3976	-125.961	2012	6	7	159	3	15	0	FR-8051	12.8	0.75	3	1	3
West and North Vancouver Island	Kelsey Bay	Shore	Inland	50.3976	-125.961	2012	6	10	162	3	14	173	FR-8051	12.8	0.75	61	21	57
West and North Vancouver Island	Kelsey Bay	Shore	Inland	50.3976	-125.961	2012	6	22	174	3	11	62	FR-8051	12.8	0.75	44	14	44
West and North Vancouver Island	Kelsey Bay	Shore	Inland	50.3976	-125.961	2012	7	14	196	3	30	93	FR-8051	12.8	0.75	59	4	59
West and North Vancouver Island	Kelsey Bay	Shore	Inland	50.3976	-125.961	2012	7	24	206	3	39	180	FR-8051	12.8	0.75	89	24	89
West and North Vancouver Island	Kelsey Bay	Shore	Inland	50.3976	-125.961	2013	6	9	160	3	14	180	FR-8051	12.8	0.75	44	2	44
West and North Vancouver Island	Kelsey Bay	Shore	Inland	50.3976	-125.961	2013	7	1	182	3	18	180	FR-8051	12.8	0.75	120	22	119
West and North Vancouver Island	Kelsey Bay	Shore	Inland	50.3976	-125.961	2013	7	9	190	3	25	180	FR-8051	12.8	0.75	52	11	52
West and North Vancouver Island	Kelsey Bay	Shore	Inland	50.3976	-125.961	2013	7	23	204	3	41	180	FR-8051	12.8	0.75	15	7	15
West and North Vancouver Island	Klaskish	Shore	Coastal	50.25	-127.757	1999	6	18	169	3	19	202	FR-7111	25	0.5	945	530	860
West and North Vancouver Island	Klaskish	Shore	Coastal	50.25	-127.757	1999	6	28	179	3	22	260	FR-7111	25	0.75	865	345	564
West and North Vancouver Island	Klaskish	Shore	Coastal	50.25	-127.757	2001	6	11	162	3	18	137	FR-7111	25	0.75	300	78	292
West and North Vancouver Island	Klaskish	Shore	Coastal	50.25	-127.757	2001	6	13	164	3	18	210	FR-7111	25	0.75	284	169	267
West and North Vancouver Island	Klaskish	Shore	Coastal	50.25	-127.757	2001	6	17	168	3	18	219	FR-7111	25	0.75	449	154	444
West and North Vancouver Island	Klaskish	Shore	Coastal	50.2364	-127.769	2007	7	5	186	3	18	194	FR-7112	25	0.75	416	318	408
West and North Vancouver Island	Klaskish	Shore	Coastal	50.2364	-127.769	2007	7	6	187	3	20	182	FR-7112	25	0.75	356	229	351
West and North Vancouver Island	Klaskish	Shore	Coastal	50.2335	-127.765	2007	7	13	194	3	26	198	FR-7112	25	0.75	494	329	486
West and North Vancouver Island	Klaskish	Shore	Coastal	50.2341	-127.764	2009	6	2	153	3	50	154	FR-7112	25	0.75	123	173	123
West and North Vancouver Island	Klaskish	Shore	Coastal	50.2341	-127.764	2009	6	3	154	3	50	156	FR-7112	25	0.75	142	201	139
West and North Vancouver Island	Klaskish	Shore	Coastal	50.2341	-127.764	2009	6	7	158	3	49	173	FR-7112	25	0.75	254	227	250
West and North Vancouver Island	Megin	Shore	Coastal	49.4352	-126.079	1996	6	12	164	3	47	150	FR-810D	25	0.5	447	210	412
West and North Vancouver Island	Megin	Shore	Coastal	49.4352	-126.079	1996	7	6	188	3	59	150	FR-810D	25	0.5	467	206	455
West and North Vancouver Island	Megin	Shore	Coastal	49.4352	-126.079	1996	7	7	189	4	0	150	FR-810D	25	0.5	448	246	428
West and North Vancouver Island	Megin	Shore	Coastal	49.4352	-126.079	1997	5	28	148	3	55	150	FR-810D	25	0.5	528	156	526
West and North Vancouver Island	Megin	Shore	Coastal	49.4352	-126.079	1997	7	7	188	3	56	139	FR-810D	25	0.5	524	131	478
West and North Vancouver Island	Megin	Shore	Coastal	49.4352	-126.079	1998	7	5	186	3	56	150	FR-810D	25	0.5	346	271	310
West and North Vancouver Island	Megin	Boat	Coastal	49.436	-126.081	2006	5	26	146	3	54	161	FR-810D	25	0.75	199	73	191
West and North Vancouver Island	Megin	Boat	Coastal	49.436	-126.081	2006	5	27	147	3	58	192	FR-810D	25	0.75	317	210	283
West and North Vancouver Island	Megin	Boat	Coastal	49.436	-126.081	2006	6	18	169	3	46	166	FR-810D	25	0.75	332	127	316
West and North Vancouver Island	Megin	Boat	Coastal	49.436	-126.081	2006	6	19	170	3	45	179	FR-810D	25	0.75	497	224	483
West and North Vancouver Island	Megin	Boat	Coastal	49.436	-126.081	2006	7	6	187	3	58	164	FR-810D	25	0.75	358	72	347
West and North Vancouver Island	Megin	Boat	Coastal	49.436	-126.081	2006	7	7	188	3	57	193	FR-810D	25	0.75	324	183	284
West and North Vancouver Island	Megin	Shore	Coastal	49.4352	-126.079	2007	6	29	180	3	19	238	FR-7112	25	0.75	286	163	278
West and North Vancouver Island	Megin	Shore	Coastal	49.4336	-126.079	2007	7	28	209	4	43	128	FR-7112	25	0.75	56	30	49
West and North Vancouver Island	Megin	Shore	Coastal	49.4336	-126.079	2007	7	29	210	3	49	203	FR-7112	25	0.75	73	39	67
West and North Vancouver Island	Megin	Boat	Coastal	49.4344	-126.078	2009	5	27	147	3	55	157	FR-7112	25	0.75	248	93	243
West and North Vancouver Island	Megin	Boat	Coastal	49.4344	-126.078	2009	6	13	164	3	48	154	FR-7112	25	0.75	314	168	309
West and North Vancouver Island	Megin	Boat	Coastal	49.4344	-126.078	2009	6	14	165	3	46	162	FR-7112	25	0.75	554	76	499
West and North Vancouver Island	Moyeha	Shore	Coastal	49.4098	-125.913	1996	6	7	159	3	49	139	FR-810D	25	0.5	225	266	180
West and North Vancouver Island	Moyeha	Shore	Coastal	49.4098	-125.913	1996	6	8	160	3	49	150	FR-810D	25	0.5	276	169	261
West and North Vancouver Island	Moyeha	Shore	Coastal	49.4098	-125.913	1996	6	9	161	3	48	150	FR-810D	25	0.5	287	325	259
West and North Vancouver Island	Moyeha	Shore	Coastal	49.4098	-125.913	1996	7	8	190	3	57	150	FR-810D	25	0.5	253	148	241
West and North Vancouver Island	Moyeha	Shore	Coastal	49.4098	-125.913	1996	7	9	191	3	58	150	FR-810D	25	0.5	374	202	366
West and North Vancouver Island	Moyeha	Shore	Coastal	49.4098	-125.913	1997	5	19	139	4	4	150	FR-810D	25	0.5	524	344	501
West and North Vancouver Island	Moyeha	Shore	Coastal	49.4098	-125.913	1997	5	20	140	4	3	150	FR-810D	25	0.5	506	223	489
West and North Vancouver Island	Moyeha	Shore	Coastal	49.4098	-125.913	1997	6	14	165	3	47	139	FR-810D	25	0.5	431	414	417
West and North Vancouver Island	Moyeha	Shore	Coastal	49.4098	-125.913	1997	6	15	166	3	47	150	FR-810D	25	0.5	1219	243	755
West and North Vancouver Island	Moyeha	Shore	Coastal	49.4098	-125.913	1998	5	31	151	3	54	150	FR-810D	25	0.5	683	466	666
West and North Vancouver Island	Moyeha	Shore	Coastal	49.4098	-125.913	1998	6	1	152	3	53	150	FR-810D	25	0.5	637	299	631
West and North Vancouver Island	Moyeha	Shore	Coastal	49.4098	-125.913	1998	7	6	187	3	57	150	FR-810D	25	0.5	714	477	545
West and North Vancouver Island	Moyeha	Boat	Coastal	49.4102	-125.914	2006	5	21	141	3	54	176	FR-810D	25	0.75	345	212	338
West and North Vancouver Island	Moyeha	Boat	Coastal	49.4102	-125.914	2006	6	9	160	3	45	162	FR-810D	25	0.75	1030	417	1003
West and North Vancouver Island	Moyeha	Boat	Coastal	49.4102	-125.914	2006	6	10	161	3	42	183	FR-810D	25	0.75	868	375	759
West and North Vancouver Island	Moyeha	Boat	Coastal	49.4102	-125.914	2006	7	2	183	3	49	169	FR-810D	25	0.75	912	440	787
West and North Vancouver Island	Moyeha	Boat	Coastal	49.4102	-125.914	2006	7	3	184	3	51	169	FR-810D	25	0.75	1511	513	1306
West and North Vancouver Island	Moyeha	Boat	Coastal	49.4097	-125.913	2007	6	24	175	3	17	191	FR-7112	25	0.75	571	283	558
West and North Vancouver Island	Moyeha	Boat	Coastal	49.4097	-125.913	2007	6	25	176	3	17	183	FR-7112	25	0.75	491	241	489
West and North Vancouver Island	Moyeha	Boat	Coastal	49.4098	-125.913	2007	7	27	208	3	44	191	FR-7112	25	0.75	107	61	106
West and North Vancouver Island	Moyeha	Boat	Coastal	49.4094	-125.914	2009	5	23	143	4	0	155	FR-7112	25	0.75	305	159	305
West and North Vancouver Island	Moyeha	Boat	Coastal	49.4094	-125.914	2009	6	21	172	3	48	160	FR-7112	25	0.75	346	218	341
West and North Vancouver Island	Moyeha	Boat	Coastal	49.4094	-125.914	2009	6	22	173	3	47	185	FR-7112	25	0.75	684	629	650
West and North Vancouver Island	Nitinat	Shore	Coastal	48.8086	-124.675	2002	6	21	172	3	17	184	FR-810D	25	0.75	305	76	305
West and North Vancouver Island	Nitinat	Shore	Coastal	48.8086	-124.675	2002	7	15	196	3	33	209	FR-810D	25	0.75	224	111	203
West and North Vancouver Island	Nitinat	Shore	Coastal	48.8043	-124.675	2003	5	20	140	3	50	180	FR-7111	25	0.75	301	194	299
West and North Vancouver Island	Nitinat	Shore	Coastal	48.8043	-124.675	2003	6	12	163	3	55	170	FR-7111	25	0.5	535	191	470
West and North Vancouver Island	Nitinat	Shore	Coastal	48.8086	-124.675	2004	7	1	183	3	42	198	FR-7111	25	0.75	569	114	559
West and North Vancouver Island	Nitinat	Shore	Coastal	48.8086	-124.675	2005	5	27	147	3	45	159	FR-7111	25	0.75	266	218	251
West and North Vancouver Island	Nitinat	Shore	Coastal	48.8086	-124.675	2005	7	12	193	3	48	204	FR-7111	25	0.75	100	71	96
West and North Vancouver Island	Nitinat	Shore	Coastal	48.8085	-124.675	2007	6	18	169	3	14	191	FR-7112	25	0.75	414	132	383
West and North Vancouver Island	Nitinat	Shore	Coastal	48.8085	-124.675	2007	7	4	185	3	20	191	FR-7112	25	0.75	163	188	152
West and North Vancouver Island	Nitinat	Shore	Coastal	48.8085	-124.675	2007	7	5	186	3	20	218	FR-7112	25	0.75	246	204	241
West and North Vancouver Island	Nitinat	Shore	Coastal	48.8053	-124.681	2009	5	22	142	3	29	180	FR-7112	25	0.75	158	124	156
West and North Vancouver Island	Nitinat	Shore	Coastal	48.8086	-124.675	2009	7	14	195	3	30	194	FR-7112	25	0.75	99	63	85
West and North Vancouver Island	Nitinat	Shore	Coastal	48.8053	-124.681	2009	7	15	196	3	30	180	FR-7112	25	0.75	37	47	35
West and North Vancouver Island	Power	Shore	Coastal	50.1741	-127.477	1999	6	15	166	3	19	184	FR-7111	25	0.5	255	140	241
West and North Vancouver Island	Power	Shore	Coastal	50.1741	-127.477	1999	7	2	183	3	23	202	FR-7111	25	0.75	429	103	420
West and North Vancouver Island	Power	Shore	Coastal	50.1741	-127.477	2001	6	5	156	3	21	196	FR-7111	25	0.75	378	128	362
West and North Vancouver Island	Power	Shore	Coastal	50.1741	-127.477	2001	6	22	173	3	19	251	FR-7111	25	0.75	399	211	396
West and North Vancouver Island	Power	Shore	Coastal	50.1741	-127.477	2001	6	23	174	3	19	200	FR-7111	25	0.75	327	149	326
West and North Vancouver Island	Power	Shore	Coastal	50.1741	-127.477	2007	7	2	183	3	17	165	FR-7112	25	0.75	174	85	173
West and North Vancouver Island	Power	Shore	Coastal	50.1741	-127.477	2007	7	3	184	3	18	79	FR-7112	25	0.75	177	3	177
West and North Vancouver Island	Power	Shore	Coastal	50.1757	-127.472	2007	7	10	191	3	29	181	FR-7112	25	0.75	297	370	294
West and North Vancouver Island	Power	Shore	Coastal	50.1757	-127.472	2007	7	11	192	3	30	181	FR-7112	25	0.75	263	312	263
West and North Vancouver Island	Power	Shore	Coastal	50.1755	-127.471	2009	5	31	151	3	53	157	FR-7112	25	0.75	284	163	283
West and North Vancouver Island	Power	Shore	Coastal	50.1755	-127.471	2009	6	1	152	3	54	156	FR-7112	25	0.75	380	252	380
West and North Vancouver Island	Power	Shore	Coastal	50.1755	-127.471	2009	6	8	159	3	48	157	FR-7112	25	0.75	312	191	307
West and North Vancouver Island	Tahsis	Shore	Coastal	50.0875	-126.669	1999	5	31	151	3	26	209	FR-7111	25	0.5	161	132	149
West and North Vancouver Island	Tahsis	Shore	Coastal	50.0875	-126.669	1999	7	8	189	3	30	188	FR-7111	25	0.5	202	107	187
West and North Vancouver Island	Tahsis	Shore	Coastal	50.0875	-126.669	2001	5	18	138	3	37	180	FR-7111	25	0.5	60	27	60
West and North Vancouver Island	Tahsis	Shore	Coastal	50.0875	-126.669	2001	7	4	185	3	25	188	FR-7111	25	0.5	216	56	209
West and North Vancouver Island	Tahsis	Shore	Coastal	50.0875	-126.669	2001	7	5	186	3	26	180	FR-7111	25	0.5	112	80	112
West and North Vancouver Island	Tahsis	Shore	Coastal	49.9117	-126.662	2003	5	12	132	3	45	180	FR-7111	25	0.75	192	87	192
West and North Vancouver Island	Tahsis	Shore	Coastal	49.9117	-126.662	2004	7	7	189	3	27	180	FR-7111	25	0.75	362	92	351
West and North Vancouver Island	Tahsis	Shore	Coastal	49.9117	-126.662	2004	7	8	190	3	28	180	FR-7111	25	0.75	269	142	257
West and North Vancouver Island	Tahsis	Shore	Coastal	49.9117	-126.662	2007	7	1	182	3	20	181	FR-7112	25	0.75	159	124	156
West and North Vancouver Island	Tahsis	Shore	Coastal	49.9117	-126.662	2007	7	8	189	3	26	53	FR-7112	25	0.75	236	81	222
West and North Vancouver Island	Tahsis	Shore	Coastal	49.9117	-126.662	2007	7	9	190	3	57	210	FR-7112	25	0.75	99	178	84
West and North Vancouver Island	Tahsis	Shore	Coastal	49.9116	-126.662	2009	5	28	148	3	55	128	FR-7112	25	0.75	82	59	77
West and North Vancouver Island	Tahsis	Shore	Coastal	49.9116	-126.662	2009	6	10	161	3	47	165	FR-7112	25	0.75	172	113	143
West and North Vancouver Island	Tahsis	Shore	Coastal	49.9116	-126.662	2009	6	11	162	3	45	168	FR-7112	25	0.75	209	165	167
West and North Vancouver Island	Tahsish Inlet	Shore	Coastal	50.1301	-127.102	2001	5	29	149	3	26	99	FR-7111	25	0.5	307	79	307
West and North Vancouver Island	Tahsish Inlet	Shore	Coastal	50.1301	-127.102	2001	6	29	180	3	22	204	FR-7111	25	0.5	380	110	376
West and North Vancouver Island	Tahsish Inlet	Shore	Coastal	50.1301	-127.102	2001	6	30	181	3	22	189	FR-7111	25	0.5	293	111	289
West and North Vancouver Island	Tahsish Inlet	Shore	Coastal	50.1444	-127.103	2002	6	22	173	3	18	180	FR-8050D	0	0.75	521	109	521
West and North Vancouver Island	Tahsish Inlet	Shore	Coastal	50.1444	-127.103	2002	7	21	202	3	42	180	FR-8050D	0	0.75	164	9	164
West and North Vancouver Island	Tahsish Inlet	Shore	Coastal	50.1341	-127.103	2007	7	7	188	3	20	190	FR-7112	25	0.75	403	169	403
West and North Vancouver Island	Tahsish Inlet	Shore	Coastal	50.1341	-127.103	2007	7	14	195	3	28	217	FR-7112	25	0.75	422	156	419
West and North Vancouver Island	Tahsish Inlet	Shore	Coastal	50.1341	-127.103	2007	7	15	196	3	32	184	FR-7112	25	0.75	425	33	412
West and North Vancouver Island	Tahsish Inlet	Shore	Coastal	50.1342	-127.103	2009	5	29	149	3	53	161	FR-7112	25	0.75	409	104	404
West and North Vancouver Island	Tahsish Inlet	Shore	Coastal	50.1342	-127.103	2009	5	30	150	3	56	159	FR-7112	25	0.75	391	99	391
West and North Vancouver Island	Tahsish Inlet	Shore	Coastal	50.1342	-127.103	2009	6	9	160	3	47	177	FR-7112	25	0.75	405	144	403
West and North Vancouver Island	Toquart	Shore	Coastal	49.0223	-125.36	2002	6	30	181	3	21	234	FR-810D	25	0.75	446	167	424
West and North Vancouver Island	Toquart	Shore	Coastal	49.0223	-125.36	2002	7	21	202	3	45	180	FR-810D	25	0.75	285	69	284
West and North Vancouver Island	Toquart	Shore	Coastal	49.0223	-125.36	2003	5	30	150	3	46	164	FR-7111	25	0.75	272	41	272
West and North Vancouver Island	Toquart	Boat	Coastal	49.0352	-125.336	2003	6	1	152	3	44	204	FR-7111	25	0.75	196	103	193
West and North Vancouver Island	Toquart	Shore	Coastal	49.0223	-125.36	2004	6	29	181	3	41	174	FR-7111	25	0.75	541	269	516
West and North Vancouver Island	Toquart	Shore	Coastal	49.0223	-125.36	2004	7	15	197	4	0	181	FR-7111	25	0.75	696	229	636
West and North Vancouver Island	Toquart	Shore	Coastal	49.0223	-125.36	2005	6	2	153	3	40	180	FR-7111	25	0.75	521	152	501
West and North Vancouver Island	Toquart	Shore	Coastal	49.0223	-125.36	2005	6	27	178	3	39	169	FR-7111	25	0.75	436	131	425
West and North Vancouver Island	Toquart	Shore	Coastal	49.0204	-125.359	2007	7	6	187	3	20	203	FR-7112	25	0.75	469	218	434
West and North Vancouver Island	Toquart	Shore	Coastal	49.0201	-125.359	2009	5	20	140	3	36	180	FR-7112	25	0.75	295	141	294
West and North Vancouver Island	Toquart	Shore	Coastal	49.0201	-125.359	2009	5	21	141	3	53	164	FR-7112	25	0.75	196	204	196
West and North Vancouver Island	Toquart	Shore	Coastal	49.0201	-125.359	2009	7	16	197	3	33	180	FR-7112	25	0.75	191	211	187
West and North Vancouver Island	Watta	Boat	Coastal	49.4264	-126.041	1996	6	26	178	3	49	150	FR-810D	25	0.5	995	483	899
West and North Vancouver Island	Watta	Boat	Coastal	49.4264	-126.041	1996	6	27	179	3	49	150	FR-810D	25	0.5	911	501	805
West and North Vancouver Island	Watta	Boat	Coastal	49.4264	-126.041	1996	7	24	206	4	15	150	FR-810D	25	0.5	80	34	71
West and North Vancouver Island	Watta	Boat	Coastal	49.4264	-126.041	1996	7	25	207	4	16	150	FR-810D	25	0.5	54	37	42
West and North Vancouver Island	Watta	Boat	Coastal	49.4264	-126.041	1997	5	30	150	3	54	150	FR-810D	25	0.5	525	143	524
West and North Vancouver Island	Watta	Shore	Coastal	49.4306	-126.037	1997	5	30	150	3	54	150	FR-810D	25	0.5	24	7	23
West and North Vancouver Island	Watta	Boat	Coastal	49.4264	-126.041	1997	7	9	190	3	57	150	FR-810D	25	0.5	528	269	472
West and North Vancouver Island	Watta	Boat	Coastal	49.4264	-126.041	1997	7	10	191	3	59	150	FR-810D	25	0.5	638	439	519
West and North Vancouver Island	Watta	Shore	Coastal	49.4306	-126.037	1998	5	17	137	4	8	150	FR-810D	25	0.5	23	20	22
West and North Vancouver Island	Watta	Shore	Coastal	49.4306	-126.037	1998	5	18	138	4	7	150	FR-810D	25	0.5	19	4	19
West and North Vancouver Island	Watta	Shore	Coastal	49.4306	-126.037	1998	6	15	166	3	48	139	FR-810D	25	0.5	46	15	41
West and North Vancouver Island	Watta	Shore	Coastal	49.4306	-126.037	1998	6	16	167	3	48	150	FR-810D	25	0.5	68	23	66
West and North Vancouver Island	Watta	Shore	Coastal	49.4306	-126.037	1998	7	4	185	3	55	150	FR-810D	25	0.5	42	22	38
West and North Vancouver Island	Watta	Boat	Coastal	49.4264	-126.041	1998	7	4	185	3	55	150	FR-810D	25	0.5	595	421	528
West and North Vancouver Island	Watta	Shore	Coastal	49.4306	-126.037	2006	5	26	146	3	56	172	FR-7111	25	0.75	587	321	556
West and North Vancouver Island	Watta	Shore	Coastal	49.4306	-126.037	2006	5	27	147	3	56	184	FR-7111	25	0.75	945	516	777
West and North Vancouver Island	Watta	Shore	Coastal	49.4306	-126.037	2006	6	18	169	3	42	251	FR-7111	25	0.75	593	449	538
West and North Vancouver Island	Watta	Shore	Coastal	49.4306	-126.037	2006	6	19	170	3	44	212	FR-7111	25	0.75	536	291	513
West and North Vancouver Island	Watta	Shore	Coastal	49.4306	-126.037	2006	7	6	187	3	50	202	FR-7111	25	0.75	920	331	885
West and North Vancouver Island	Watta	Shore	Coastal	49.4306	-126.037	2006	7	7	188	3	55	194	FR-7111	25	0.75	840	340	801
West and North Vancouver Island	Watta	Boat	Coastal	49.4264	-126.041	2007	6	26	177	3	18	186	FR-7112	25	0.75	425	153	420
West and North Vancouver Island	Watta	Boat	Coastal	49.4264	-126.041	2007	6	27	178	3	18	184	FR-7112	25	0.75	413	181	399
West and North Vancouver Island	Watta	Boat	Coastal	49.4264	-126.041	2007	7	17	198	3	30	234	FR-7112	25	0.75	199	162	163
West and North Vancouver Island	Watta	Boat	Coastal	49.426	-126.043	2009	5	25	145	4	0	154	FR-7112	25	0.75	68	114	67
West and North Vancouver Island	Watta	Boat	Coastal	49.426	-126.043	2009	6	15	166	3	42	170	FR-7112	25	0.75	132	178	130
West and North Vancouver Island	Watta	Boat	Coastal	49.426	-126.043	2009	6	16	167	3	43	167	FR-7112	25	0.75	149	170	140
